# Supplementary material for: Structural model of factors contributing to the motivational problem of taking shortcuts at construction workplaces in the Kingdom of Saudi Arabia
Source: Heliyon. 2019 Feb 15;5(2):e01220. doi: 10.1016/j.heliyon.2019.e01220 (PMC6378347; doi:10.1016/j.heliyon.2019.e01220)
Supplement: Supplemental file [file mmc1.xlsx]

## Sheet: Table of Contents
No.	Appendix
1	Data of Pretest for Mailed Questionnaire
2	Data of Pretest for Face-to-face Structure Interview
3	Data of Pilot Survey for Mailed Questionnaire
4	Scale Data of Pilot Survey for Mailed Questionnaire
5	Scale Data of Pilot Survey for Face-to-face Structure Interview
6	Data for Main Survey
7	Normalization of Data in Main Survey
8	Summary of Responses to Main Survey
9	Verification of convergent validity
10	Standardization Data for Testing Interaction Effects
11	Plot of Interaction

## Sheet: Pretest-MQ
Criteria / Element Code		Respondent in Mained Questionnaire
		R1	R2	R3	R4	R5	R6	R7	R8	R9	R10	R11
Clarity	111	5	5	5	5	5	5	5	4	5	3	5
Clarity	112	5	5	5	5	5	5	5	4	5	4	5
Clarity	113	5	4	5	5	5	4	3	4	4	4	5
Clarity	114	5	4	5	5	5	5	4	4	4	4	4
Clarity	121	5	3	5	5	4	4	4	5	4	3	4
Clarity	122	5	5	5	5	5	5	5	5	4	3	5
Clarity	123	5	3	5	5	5	5	3	3	4	4	4
Clarity	124	5	5	5	5	4	4	4	5	5	5	5
Clarity	125	4	5	4	5	5	5	4	4	4	5	5
Clarity	131	5	4	5	5	5	5	4	4	5	5	5
Clarity	132	5	4	5	4	4	4	5	4	4	3	4
Clarity	133	4	3	4	4	4	4	4	4	4	4	4
Clarity	134	4	4	4	4	5	4	4	4	4	5	5
Clarity	135	5	3	4	5	5	4	3	3	4	4	4
Clarity	141	5	5	5	5	5	5	5	5	5	5	5
Clarity	142	4	5	4	4	4	4	4	4	4	4	4
Clarity	143	5	5	5	5	5	5	5	5	5	5	5
Clarity	144	4	4	4	4	4	4	5	5	5	4	4
Clarity	145	5	5	4	4	4	4	5	5	5	5	5
Clarity	151	5	5	5	5	5	4	4	5	5	5	5
Clarity	152	5	5	5	5	5	5	4	4	4	4	5
Clarity	153	5	5	5	4	4	4	5	5	5	5	5
Clarity	154	5	5	5	5	5	5	5	5	5	5	5
Clarity	155	5	5	5	5	5	4	4	4	4	4	4
Clarity	211	5	5	5	5	5	5	5	5	5	5	5
Clarity	212	5	3	4	4	5	5	5	3	4	4	4
Clarity	213	5	5	5	5	5	5	5	5	5	5	5
Clarity	214	5	4	4	4	4	4	4	4	4	4	4
Clarity	215	5	3	4	4	4	4	4	4	4	4	4
Clarity	221	5	5	5	5	5	5	5	5	5	5	5
Clarity	222	5	5	5	5	5	4	4	4	4	4	4
Clarity	223	4	5	4	4	4	4	4	5	5	4	5
Clarity	224	5	5	5	5	5	5	5	5	5	5	5
Clarity	225	5	5	5	5	5	5	5	5	5	5	5
Clarity	231	5	5	5	5	5	4	4	4	4	4	4
Clarity	232	5	5	5	5	5	5	5	5	5	5	5
Clarity	233	5	4	5	5	5	4	4	4	4	4	4
Clarity	234	5	5	5	5	5	4	4	4	4	4	4
Clarity	235	5	5	5	5	5	5	5	5	5	5	5
Clarity	311	5	5	5	5	5	5	5	5	5	5	5
Clarity	312	5	5	5	5	5	5	5	5	5	5	5
Clarity	313	5	5	5	5	5	4	4	4	4	4	4
Clarity	314	5	5	5	5	5	5	5	5	5	5	5
Clarity	315	5	4	4	4	4	4	5	5	5	5	4
Clarity	321	5	5	5	5	5	4	4	4	4	4	4
Clarity	322	5	5	5	5	5	5	5	5	5	5	5
Clarity	323	5	5	5	5	5	5	5	5	5	5	5
Clarity	324	5	5	5	5	5	5	5	5	5	5	5
Clarity	325	5	4	4	4	4	4	5	5	5	5	5
Clarity	411	5	4	5	5	5	5	4	4	4	4	4
Clarity	412	5	5	5	5	5	5	5	5	5	5	5
Clarity	413	5	5	5	5	5	4	4	4	4	4	4
Clarity	414	5	5	5	5	5	5	5	5	5	5	5
Clarity	415	5	5	5	5	5	5	5	5	5	5	5
Clarity	421	5	3	5	5	5	5	4	4	3	3	4
Clarity	422	5	5	5	5	5	5	5	5	5	5	5
Clarity	423	5	5	5	5	5	5	5	5	5	5	5
Clarity	424	5	5	5	5	5	5	5	5	5	5	5
Clarity	425	5	5	5	5	5	4	4	4	4	4	4
Clarity	431	5	5	5	5	5	5	5	5	5	5	5
Clarity	432	5	4	4	4	4	4	5	5	5	5	5
Clarity	433	5	5	5	5	5	5	5	5	5	5	5
Clarity	434	5	4	5	5	5	5	5	4	4	4	4
Clarity	435	5	5	5	5	5	5	5	5	5	5	5
Relevancy	111	5	5	5	5	5	5	5	5	5	5	5
Relevancy	112	5	4	5	5	4	4	4	4	4	4	4
Relevancy	113	4	4	4	4	4	4	4	5	5	4	4
Relevancy	114	4	4	4	4	4	5	5	5	5	4	4
Relevancy	121	5	4	5	5	5	5	5	5	5	5	5
Relevancy	122	5	5	5	5	5	4	4	4	4	4	4
Relevancy	123	5	4	4	4	4	4	4	4	4	5	5
Relevancy	124	5	5	5	5	5	5	5	5	5	5	5
Relevancy	125	5	5	5	5	5	5	5	5	5	5	5
Relevancy	131	4	5	5	4	4	4	4	4	4	4	4
Relevancy	132	5	5	5	5	5	5	5	5	5	5	5
Relevancy	133	5	4	4	4	4	5	5	5	5	5	5
Relevancy	134	5	5	5	5	5	5	5	5	5	5	5
Relevancy	135	5	4	5	5	5	5	5	5	5	5	4
Relevancy	141	5	5	5	5	5	5	5	5	5	5	5
Relevancy	142	5	5	5	5	5	4	4	4	4	4	4
Relevancy	143	5	5	5	5	5	5	5	5	5	5	5
Relevancy	144	5	5	5	5	5	5	5	5	5	5	5
Relevancy	145	5	5	5	5	5	5	5	5	5	5	5
Relevancy	151	5	5	5	5	5	5	5	5	5	5	5
Relevancy	152	5	5	5	5	5	5	5	5	5	5	5
Relevancy	153	5	5	5	5	5	5	5	5	5	5	5
Relevancy	154	5	5	5	5	5	4	4	4	4	4	4
Relevancy	155	5	5	5	5	5	5	5	5	5	5	5
Relevancy	211	5	5	5	5	5	5	5	5	5	5	5
Relevancy	212	5	5	5	5	5	5	5	5	5	5	5
Relevancy	213	5	5	5	5	5	5	5	5	5	5	5
Relevancy	214	5	5	5	5	5	4	4	4	4	4	4
Relevancy	215	5	5	5	5	5	5	5	5	5	5	5
Relevancy	221	5	5	5	5	5	5	5	5	5	5	5
Relevancy	222	5	5	5	5	5	5	5	5	5	5	5
Relevancy	223	5	5	5	5	5	5	5	5	5	5	5
Relevancy	224	5	5	5	5	5	5	5	5	5	5	5
Relevancy	225	5	5	5	5	5	5	5	5	5	5	5
Relevancy	231	5	5	5	5	5	5	5	5	5	5	5
Relevancy	232	5	5	5	5	5	5	5	5	5	5	5
Relevancy	233	5	4	4	4	4	4	3	3	4	4	4
Relevancy	234	5	4	5	4	4	4	4	4	5	5	5
Relevancy	235	5	4	5	5	5	5	4	4	4	4	4
Relevancy	311	5	4	4	4	4	4	4	4	4	4	4
Relevancy	312	5	4	5	5	4	4	4	5	5	5	5
Relevancy	313	5	5	5	5	5	4	4	4	4	4	4
Relevancy	314	5	5	5	5	5	4	4	4	4	4	4
Relevancy	315	5	5	5	5	5	5	5	5	5	5	5
Relevancy	321	5	4	5	4	4	4	5	5	5	5	4
Relevancy	322	5	5	5	5	5	5	5	5	5	5	5
Relevancy	323	5	5	5	5	5	5	5	5	5	5	5
Relevancy	324	5	4	4	4	4	4	5	5	5	5	5
Relevancy	325	5	5	5	5	5	5	5	5	5	5	5
Relevancy	411	5	5	5	5	5	5	5	5	5	5	5
Relevancy	412	5	5	5	5	5	5	5	5	5	5	5
Relevancy	413	5	5	5	5	5	5	5	5	5	5	5
Relevancy	414	5	5	5	5	5	5	5	5	5	5	5
Relevancy	415	5	5	5	5	5	5	5	5	5	5	5
Relevancy	421	5	4	5	5	5	5	4	4	4	4	4
Relevancy	422	5	5	5	5	5	5	5	5	5	5	5
Relevancy	423	5	5	5	5	5	5	5	5	5	5	5
Relevancy	424	5	5	5	5	5	4	4	4	4	4	4
Relevancy	425	5	5	5	5	5	5	5	5	5	5	5
Relevancy	431	5	5	5	5	5	5	5	5	5	5	5
Relevancy	432	5	5	5	5	5	5	5	5	5	5	5
Relevancy	433	5	5	5	5	5	5	5	5	5	5	5
Relevancy	434	5	5	5	5	5	5	5	5	5	5	5
Relevancy	435	5	5	5	5	5	5	5	5	5	5	5
Necessity	111	5	5	5	5	5	5	5	5	5	5	5
Necessity	112	5	4	4	4	4	4	4	5	5	5	5
Necessity	113	4	4	4	4	4	4	4	4	4	4	4
Necessity	114	4	4	4	5	5	5	4	4	4	4	4
Necessity	121	5	5	5	5	5	4	4	4	4	4	4
Necessity	122	5	5	5	5	5	5	5	5	5	5	5
Necessity	123	5	5	5	5	5	5	5	5	5	5	5
Necessity	124	5	5	5	5	5	5	5	5	5	5	5
Necessity	125	5	5	5	5	5	5	5	5	5	5	5
Necessity	131	5	5	5	5	5	5	5	5	5	5	5
Necessity	132	5	5	5	5	5	5	5	5	5	5	5
Necessity	133	5	4	4	4	4	5	5	5	4	4	4
Necessity	134	5	5	5	5	5	5	5	5	5	5	5
Necessity	135	5	3	4	4	4	5	4	4	4	4	4
Necessity	141	5	5	5	5	5	5	5	5	5	5	5
Necessity	142	5	5	5	5	5	4	4	4	4	4	4
Necessity	143	4	5	4	4	4	4	5	5	5	5	5
Necessity	144	5	5	5	5	5	5	5	5	5	5	5
Necessity	145	4	5	4	4	4	4	5	5	5	5	5
Necessity	151	5	5	5	5	5	5	5	5	5	5	5
Necessity	152	5	5	5	5	5	5	5	5	5	5	5
Necessity	153	5	5	5	5	5	5	5	5	5	5	5
Necessity	154	4	5	5	5	4	5	4	4	4	4	4
Necessity	155	5	5	5	5	5	5	5	5	5	5	5
Necessity	211	5	5	5	5	5	5	5	5	5	5	5
Necessity	212	5	5	5	5	5	4	4	4	4	4	4
Necessity	213	5	5	5	5	5	5	5	5	5	5	5
Necessity	214	4	5	4	4	4	4	5	5	5	5	5
Necessity	215	5	5	5	5	5	5	5	5	5	5	5
Necessity	221	5	5	5	5	5	5	5	5	5	5	5
Necessity	222	5	5	5	5	5	5	5	5	5	5	5
Necessity	223	5	5	5	5	5	5	5	5	5	5	5
Necessity	224	5	5	5	5	5	5	5	5	5	5	5
Necessity	225	5	5	5	5	5	4	4	4	4	4	4
Necessity	231	5	5	5	5	5	5	5	5	5	5	5
Necessity	232	4	5	5	5	5	5	4	4	4	4	4
Necessity	233	5	4	5	5	4	4	4	4	5	5	5
Necessity	234	4	4	4	4	4	4	4	4	4	5	4
Necessity	235	4	4	4	5	5	5	4	4	4	4	4
Necessity	311	5	4	5	4	4	4	5	5	5	5	5
Necessity	312	5	4	5	5	5	5	5	5	4	4	4
Necessity	313	5	5	5	5	5	5	5	5	5	5	5
Necessity	314	5	5	5	5	5	5	5	5	5	5	5
Necessity	315	5	5	5	5	5	5	5	5	5	5	5
Necessity	321	4	5	5	5	5	5	4	4	4	4	4
Necessity	322	5	4	5	5	5	5	4	4	4	4	4
Necessity	323	5	5	5	5	5	5	5	5	5	5	5
Necessity	324	5	5	5	5	5	5	5	5	5	5	5
Necessity	325	5	5	5	5	5	4	4	4	4	4	4
Necessity	411	5	5	5	5	5	5	5	5	5	5	5
Necessity	412	5	5	5	5	5	5	5	5	5	5	5
Necessity	413	5	5	5	5	5	5	5	5	5	5	5
Necessity	414	5	5	5	5	5	5	5	5	5	5	5
Necessity	415	5	5	5	5	5	5	5	5	5	5	5
Necessity	421	5	4	5	5	5	5	4	4	4	4	4
Necessity	422	5	5	5	5	5	5	5	5	5	5	5
Necessity	423	5	5	5	5	5	5	5	5	5	5	5
Necessity	424	5	5	5	5	5	4	4	4	4	4	4
Necessity	425	5	5	5	5	5	5	5	5	5	5	5
Necessity	431	5	5	5	5	5	5	5	5	5	5	5
Necessity	432	5	4	5	5	5	4	4	4	4	5	5
Necessity	433	5	5	5	5	5	5	5	5	5	5	5
Necessity	434	5	5	5	5	5	5	5	5	5	5	5
Necessity	435	4	5	5	5	5	4	4	4	4	5	5
Simplicity	111	5	5	5	5	5	5	5	5	5	5	5
Simplicity	112	5	5	5	5	5	5	5	5	5	5	5
Simplicity	113	5	5	5	5	5	5	5	5	5	5	5
Simplicity	114	5	4	5	4	4	4	5	5	5	5	4
Simplicity	121	5	5	5	5	5	5	5	5	5	5	5
Simplicity	122	5	5	5	5	5	5	5	5	5	5	5
Simplicity	123	5	4	4	4	4	4	5	5	5	5	5
Simplicity	124	5	5	5	5	5	5	5	5	5	5	5
Simplicity	125	5	5	5	5	5	5	5	5	5	5	5
Simplicity	131	5	5	5	5	5	5	5	5	5	5	5
Simplicity	132	5	5	5	5	5	5	5	5	5	5	5
Simplicity	133	5	5	5	5	5	5	5	5	5	5	5
Simplicity	134	5	5	5	5	5	5	5	5	5	5	5
Simplicity	135	5	4	5	5	5	5	4	4	4	4	4
Simplicity	141	5	5	5	5	5	5	5	5	5	5	5
Simplicity	142	5	5	5	5	5	5	5	5	5	5	5
Simplicity	143	5	5	5	5	5	4	4	4	4	4	4
Simplicity	144	5	5	5	5	5	5	5	5	5	5	5
Simplicity	145	5	5	5	5	5	5	5	5	5	5	5
Simplicity	151	5	5	5	5	5	5	5	5	5	5	5
Simplicity	152	5	4	4	4	4	4	4	5	4	4	5
Simplicity	153	5	5	5	5	5	4	4	4	4	4	4
Simplicity	154	5	5	5	5	5	5	5	5	5	5	5
Simplicity	155	5	5	5	5	5	5	5	5	5	5	5
Simplicity	211	5	5	5	5	5	5	5	5	5	5	5
Simplicity	212	5	4	5	5	5	5	5	5	5	4	4
Simplicity	213	5	5	5	5	5	5	5	5	5	5	5
Simplicity	214	5	5	5	5	5	5	5	5	5	5	5
Simplicity	215	5	4	4	4	4	4	4	5	5	5	5
Simplicity	221	5	5	5	5	5	4	4	4	4	4	4
Simplicity	222	5	4	5	4	4	4	5	5	5	5	4
Simplicity	223	5	5	5	5	5	5	5	5	5	5	5
Simplicity	224	5	5	5	5	5	5	5	5	5	5	5
Simplicity	225	5	4	4	4	4	4	5	5	5	5	5
Simplicity	231	5	5	5	5	5	5	5	5	5	5	5
Simplicity	232	5	5	5	5	5	5	5	5	5	5	5
Simplicity	233	5	5	5	5	5	5	5	5	5	5	5
Simplicity	234	5	5	5	5	5	5	5	5	5	5	5
Simplicity	235	5	5	5	5	5	5	5	5	5	5	5
Simplicity	311	5	5	5	5	5	5	5	5	5	5	5
Simplicity	312	5	4	5	5	5	5	4	4	4	4	4
Simplicity	313	5	5	5	5	5	5	5	5	5	5	5
Simplicity	314	5	5	5	5	5	5	5	5	5	5	5
Simplicity	315	5	5	5	5	5	4	4	4	4	4	4
Simplicity	321	5	5	5	5	5	5	5	5	5	5	5
Simplicity	322	5	5	5	5	5	5	5	5	5	5	5
Simplicity	323	5	5	5	5	5	5	5	5	5	5	5
Simplicity	324	5	4	4	4	4	4	5	5	5	4	4
Simplicity	325	5	4	4	5	5	5	4	4	4	4	4
Simplicity	411	5	4	4	4	4	4	5	5	5	5	5
Simplicity	412	5	5	5	5	5	5	5	5	5	5	5
Simplicity	413	5	5	5	5	5	5	5	5	5	5	5
Simplicity	414	5	5	5	5	5	5	5	5	5	5	5
Simplicity	415	5	5	5	5	5	4	4	4	4	4	4
Simplicity	421	5	4	4	4	4	4	5	5	5	5	5
Simplicity	422	5	5	5	5	5	5	5	5	5	5	5
Simplicity	423	5	5	5	5	5	5	5	5	5	5	5
Simplicity	424	5	5	5	5	5	5	5	5	5	5	5
Simplicity	425	5	5	5	5	5	5	5	5	5	5	5
Simplicity	431	5	5	5	5	5	5	5	5	5	5	5
Simplicity	432	5	4	4	4	4	4	4	4	4	5	5
Simplicity	433	5	5	5	5	5	5	5	5	5	5	5
Simplicity	434	5	5	5	5	5	5	5	5	5	5	5
Simplicity	435	5	5	5	5	5	5	5	5	5	5	5
Contents	111	5	5	5	5	5	5	5	5	5	5	5
Contents	112	5	5	5	5	5	4	4	4	4	4	4
Contents	113	5	4	5	5	5	5	4	4	4	5	5
Contents	114	5	4	5	5	5	5	4	4	4	4	4
Contents	121	5	4	4	4	4	5	5	4	4	4	4
Contents	122	5	5	5	5	5	5	5	5	5	5	5
Contents	123	5	4	4	5	4	5	5	4	5	5	5
Contents	124	5	4	5	5	4	4	5	4	4	4	4
Contents	125	5	4	4	4	4	5	5	5	4	4	4
Contents	131	5	4	4	5	4	5	5	4	5	4	5
Contents	132	5	4	5	5	4	4	5	4	4	4	4
Contents	133	5	4	4	4	4	5	5	5	5	4	4
Contents	134	5	4	5	5	5	5	4	4	4	4	4
Contents	135	5	3	4	4	4	4	5	4	4	4	4
Contents	141	5	5	5	5	5	5	5	5	5	5	5
Contents	142	5	5	5	5	5	5	5	5	5	5	5
Contents	143	5	5	5	5	5	5	5	5	5	5	5
Contents	144	5	4	4	4	5	5	5	5	5	5	5
Contents	145	5	5	5	5	5	5	5	5	5	5	5
Contents	151	5	4	4	4	4	5	5	4	4	4	4
Contents	152	5	4	5	5	5	5	4	4	5	5	5
Contents	153	5	5	5	5	5	5	5	5	5	5	5
Contents	154	5	5	5	5	5	5	5	5	5	5	5
Contents	155	5	5	5	5	5	5	5	5	5	5	5
Contents	211	5	5	5	5	5	5	5	5	5	5	5
Contents	212	5	4	4	4	4	4	5	5	4	4	4
Contents	213	5	4	4	4	4	4	5	5	5	5	4
Contents	214	5	5	5	5	5	4	4	4	4	4	4
Contents	215	5	3	4	4	4	3	5	3	4	4	4
Contents	221	5	5	5	5	5	5	5	5	5	5	5
Contents	222	5	5	5	5	5	5	5	5	5	5	5
Contents	223	5	5	5	5	5	5	5	5	5	5	5
Contents	224	5	5	5	5	5	5	5	5	5	5	5
Contents	225	5	5	5	5	5	5	5	5	5	5	5
Contents	231	5	5	5	5	5	5	5	5	5	5	5
Contents	232	5	5	5	5	5	5	5	5	5	5	5
Contents	233	5	4	4	4	4	4	5	4	4	5	5
Contents	234	5	4	5	5	4	4	4	5	5	5	5
Contents	235	5	4	5	5	5	5	4	4	4	4	4
Contents	311	5	4	4	4	5	5	5	5	5	4	4
Contents	312	5	4	5	4	4	4	4	5	4	4	4
Contents	313	5	5	5	5	5	5	5	5	5	5	5
Contents	314	5	5	5	5	5	5	5	5	5	5	5
Contents	315	5	5	5	5	5	5	5	5	5	5	5
Contents	321	5	5	5	5	5	5	5	5	5	5	5
Contents	322	5	5	5	5	5	5	5	5	5	5	5
Contents	323	5	5	5	5	5	4	4	4	4	4	4
Contents	324	5	5	5	5	5	5	5	5	5	5	5
Contents	325	5	4	5	5	5	4	4	5	5	5	5
Contents	411	5	4	5	5	5	4	4	4	5	5	5
Contents	412	5	5	5	5	5	5	5	5	5	5	5
Contents	413	5	5	5	5	5	5	5	5	5	5	5
Contents	414	5	5	5	5	5	5	5	5	5	5	5
Contents	415	5	5	5	5	5	5	5	5	5	5	5
Contents	421	5	4	5	5	4	4	4	4	5	5	5
Contents	422	5	5	5	5	5	5	5	5	5	5	5
Contents	423	5	5	5	5	5	5	5	5	5	5	5
Contents	424	5	5	5	5	5	4	5	5	5	3	5
Contents	425	5	5	5	5	5	5	5	5	4	3	5
Contents	431	5	5	5	5	5	5	5	4	5	3	5
Contents	432	5	4	5	5	5	5	4	4	5	5	5
Contents	433	5	5	5	5	5	4	4	4	4	4	4
Contents	434	5	4	4	5	5	5	4	4	4	5	5
Contents	435	5	5	5	5	5	5	5	5	4	5	4
Summary
Frequency		1	2	3	4	5	Total		CVR	CVI	Status
Clarity		0	0	19	211	474	704		0.946023	0.973011	Confirmed
Relevancy		0	0	2	140	562	704		0.994318	0.997159	Confirmed
Necessity		0	0	1	163	540	704		0.997159	0.99858	Confirmed
Simplicity		0	0	0	111	593	704		1	1	Confirmed
Contents		0	0	7	181	516	704		0.980114	0.990057	Confirmed
					810	2690	3520		0.988636	0.994318

## Sheet: Pretest-SI
Criteria / Element Code		Respondent for Face-to-face Interview
		1	2	3	4	5	6	7
Clarity	11	4	4	3	4	4	4	3
Clarity	12	4	4	3	4	4	4	4
Clarity	21	4	3	4	4	4	4	4
Clarity	22	4	4	4	4	4	4	3
Clarity	31	3	4	4	4	3	4	4
Clarity	32	4	4	4	4	4	4	4
Relevancy	11	4	4	3	4	4	4	4
Relevancy	12	3	4	4	3	4	4	4
Relevancy	21	4	4	4	4	4	3	4
Relevancy	22	3	4	4	4	3	4	4
Relevancy	31	4	4	3	4	4	4	4
Relevancy	32	4	4	3	4	4	4	4
Necessity	11	4	4	3	4	4	4	3
Necessity	12	4	4	4	4	4	4	4
Necessity	21	4	4	3	4	4	4	3
Necessity	22	3	4	4	4	4	4	4
Necessity	31	4	4	3	4	4	4	4
Necessity	32	4	3	4	4	3	4	4
Simplicity	11	4	4	3	4	4	4	4
Simplicity	12	4	3	4	4	3	4	4
Simplicity	21	4	4	3	4	4	3	4
Simplicity	22	4	4	4	4	4	3	4
Simplicity	31	4	3	4	4	4	4	4
Simplicity	32	4	4	4	4	4	4	4
Contents	11	4	4	4	4	4	4	4
Contents	12	4	4	3	4	4	4	4
Contents	21	4	4	3	4	4	4	4
Contents	22	4	4	3	4	4	3	4
Contents	31	4	4	4	4	4	4	4
Contents	32	4	4	3	4	4	3	3
Summary
Frequency	1	2	3	4	5	Total	CVR	CVI
Clarity	0	0	7	35	0	42	0.666667	0.833333
Relevancy	0	0	8	34	0	42	0.619048	0.809524
Necessity	0	0	8	34	0	42	0.619048	0.809524
Simplicity	0	0	7	35	0	42	0.666667	0.833333
Contents	0	0	7	35	0	42	0.666667	0.833333
				173	0	210	0.647619	0.82381

## Sheet: Pilot-MQ
Participant	Element Code in Mailed Questionnaire
	111	112	113	114	121	122	123	124	125	131	132	133	134	135	141	142	143	144	145	151	152	153	154	155	211	212	213	214	215	221	222	223	224	225	231	232	233	234	235	311	312	313	314	315	321	322	323	324	325
1	1	1	0	0	3	4	4	4	2	3	3	3	3	3	3	2	3	4	3	4	2	4	3	2	3	3	3	3	3	3	3	3	3	3	3	3	3	3	3	5	5	5	5	5	5	5	5	5	5
2	2	1	1	1	4	5	5	4	4	4	4	4	4	4	4	4	5	4	4	5	4	5	4	4	2	2	3	3	2	3	2	3	3	2	3	2	2	2	2	4	5	5	5	5	4	5	4	5	5
3	2	1	1	0	3	4	4	3	4	3	3	3	4	3	4	3	4	3	4	4	3	3	3	2	3	3	3	2	3	3	3	2	2	3	2	2	2	2	2	5	5	5	5	5	5	5	5	5	4
4	1	0	0	0	4	3	3	3	3	4	4	4	4	4	4	4	3	3	4	2	4	4	4	2	3	3	3	3	3	4	5	4	3	4	3	2	2	3	1	5	4	4	5	5	5	4	4	5	5
5	0	0	0	0	3	3	2	1	1	3	3	2	3	3	1	1	1	2	1	3	1	1	2	1	4	4	3	3	3	5	5	3	4	4	4	4	4	4	4	5	5	5	5	4	5	4	4	4	4
6	2	0	0	0	4	3	4	3	3	3	3	3	4	4	3	4	3	2	3	3	3	2	4	3	2	2	2	2	2	2	2	2	2	2	2	2	2	2	3	3	4	4	4	4	4	4	4	3	4
7	0	0	0	0	2	1	3	3	1	3	3	3	2	3	1	1	2	1	1	4	2	2	2	2	4	3	3	3	4	3	4	4	3	3	3	2	3	3	2	4	4	4	4	5	5	4	4	4	4
8	2	0	0	0	3	3	4	3	2	4	3	3	4	3	4	3	3	3	4	2	3	2	3	4	3	3	2	3	2	3	3	3	3	3	3	1	2	2	3	4	5	5	4	4	4	4	5	4	4
9	2	1	0	0	3	2	4	4	4	3	3	4	4	4	4	4	4	4	4	2	4	4	4	3	4	4	4	4	4	4	4	4	4	4	3	2	3	3	2	5	5	4	5	5	4	4	4	5	5
10	2	1	1	0	2	3	3	2	3	3	4	4	3	3	4	4	4	3	4	4	3	3	2	2	3	3	3	3	2	3	2	2	2	3	3	2	2	3	3	3	3	3	3	3	3	3	3	3	3
11	1	0	0	0	4	3	3	3	3	4	4	4	4	3	3	3	3	3	3	4	3	3	4	3	3	3	3	3	3	3	3	3	3	3	3	2	1	3	2	5	5	5	5	5	5	5	5	5	5
12	1	0	0	0	3	3	3	3	3	4	4	4	4	4	3	3	3	3	3	2	3	2	4	3	3	3	3	3	3	4	4	4	3	4	3	3	3	2	3	3	4	4	5	5	4	4	4	5	4
13	0	1	0	0	4	2	4	2	2	4	4	3	4	3	2	2	2	2	2	4	3	4	4	3	2	3	3	3	3	2	3	3	3	3	2	3	2	2	3	5	3	4	4	5	5	3	4	4	5
14	0	0	0	0	2	1	2	1	2	2	1	2	2	2	1	2	1	1	1	2	1	2	1	1	4	4	3	4	3	4	5	4	3	4	2	1	2	2	2	5	5	5	5	4	4	4	4	4	5
15	1	1	1	1	4	3	4	2	4	4	4	4	4	3	2	4	4	3	4	3	3	2	3	3	3	4	4	4	2	3	3	4	4	3	1	2	3	3	1	4	5	5	5	4	4	5	4	4	4
16	2	1	0	0	4	4	4	4	4	3	4	3	3	4	3	4	4	4	4	4	3	4	3	2	2	2	2	2	2	2	2	2	2	2	3	2	2	1	2	4	5	5	4	5	4	5	4	4	5
17	0	1	0	0	3	2	4	2	2	3	3	4	4	3	2	2	2	2	2	1	2	4	3	2	2	3	2	2	3	2	3	3	2	3	3	3	2	3	3	3	3	3	3	3	3	3	3	3	3
18	2	1	1	1	4	4	4	4	5	4	5	5	4	4	4	4	5	4	5	4	5	4	4	4	2	3	3	2	2	2	2	3	2	3	2	2	3	3	2	4	4	5	5	5	4	4	5	5	5
19	0	0	0	0	3	1	3	1	1	3	3	2	3	3	1	1	1	2	1	2	1	1	2	2	4	4	4	3	3	3	3	4	4	4	2	3	3	2	3	4	5	4	5	4	4	4	4	4	4
20	0	1	0	0	3	2	3	2	2	4	4	4	3	3	2	2	2	2	2	2	4	3	3	3	2	3	3	3	3	3	2	2	3	2	1	3	3	3	2	5	5	5	3	3	5	5	5	5	4
21	0	0	0	0	2	1	3	2	1	3	3	2	3	3	1	1	1	2	1	3	3	2	1	2	3	4	3	3	3	3	3	3	3	4	2	3	1	3	3	5	5	5	5	5	4	5	4	4	5
22	0	0	0	0	2	3	3	1	2	2	2	2	3	3	2	1	1	2	1	2	1	1	2	1	4	4	3	4	4	4	3	3	4	4	2	2	3	2	3	5	5	5	4	4	5	4	5	4	4
23	2	1	1	1	5	4	4	4	5	4	4	4	5	4	4	5	4	5	5	4	5	4	4	4	3	2	2	3	3	2	3	2	3	2	3	4	4	2	2	4	3	3	5	4	4	4	3	5	4
24	0	0	0	0	2	1	2	1	1	2	2	1	2	1	2	1	1	2	1	2	2	2	2	2	4	4	4	3	3	4	4	3	4	3	3	3	2	3	3	5	5	5	4	5	4	4	4	4	4
25	0	1	0	0	3	2	3	2	2	4	3	3	3	4	2	2	2	2	2	3	4	3	3	4	2	3	2	2	3	3	2	3	2	3	4	4	4	4	4	5	4	4	3	5	5	4	4	5	5
26	1	1	0	0	3	3	4	4	2	4	3	4	3	3	4	3	4	4	3	2	2	2	2	4	4	4	3	3	3	3	3	4	3	4	3	3	2	3	3	3	5	5	4	5	3	5	5	4	5
27	1	1	0	0	4	4	3	4	2	4	3	3	3	3	3	2	4	4	3	4	2	2	2	2	4	4	3	3	3	4	3	4	3	4	3	2	3	1	1	5	5	5	5	5	5	5	5	5	4
28	0	0	0	0	2	1	3	2	1	3	3	3	3	2	1	2	1	1	2	4	1	2	1	1	4	4	3	3	3	5	3	3	3	4	2	2	3	3	2	4	5	4	4	5	5	5	4	4	4
29	0	0	0	0	2	1	3	1	1	3	3	3	3	3	1	1	2	1	1	4	1	1	2	2	4	4	3	4	4	4	5	3	3	3	3	3	3	3	3	4	4	5	5	5	5	4	4	4	4
30	1	1	0	0	3	4	4	4	4	4	3	3	4	3	3	2	4	4	4	4	3	3	3	3	4	4	3	3	3	4	3	4	3	4	3	1	2	3	3	4	5	3	5	4	4	5	3	5	4
31	1	0	0	0	4	3	4	3	3	4	3	3	3	4	4	4	3	3	4	3	3	4	2	4	3	3	3	3	3	4	5	4	3	4	3	3	2	3	2	5	5	5	4	5	5	5	5	4	5
32	1	0	0	0	4	3	4	3	3	4	3	3	4	4	4	4	3	3	4	4	3	2	2	4	3	3	3	3	3	4	4	4	3	4	2	3	1	1	1	3	4	5	5	5	4	4	5	5	5
33	1	0	0	0	4	3	4	3	3	3	4	3	3	3	3	3	3	3	3	3	3	2	3	3	3	3	3	3	3	4	4	4	3	4	3	3	3	3	3	4	5	4	4	4	4	5	4	4	4
34	2	0	0	0	3	4	4	3	2	3	3	4	4	4	4	3	3	2	3	2	3	4	3	4	2	2	2	2	2	2	2	2	2	2	3	3	2	2	3	5	5	5	5	5	5	5	5	5	5
35	2	0	0	0	3	3	4	3	3	4	3	4	4	3	4	4	3	3	3	3	4	4	3	2	2	2	2	2	2	2	2	2	2	2	2	2	3	2	2	5	5	5	5	5	5	5	5	5	5
36	1	0	0	0	3	3	4	3	3	4	3	4	4	4	4	4	3	3	4	4	4	4	2	4	3	3	3	3	3	3	3	3	3	3	4	3	3	3	2	3	4	4	4	4	4	4	4	4	4
37	0	0	0	0	3	2	2	1	3	3	2	2	3	3	1	2	1	1	2	3	2	2	1	2	4	4	4	3	4	5	4	3	4	4	2	2	3	2	3	4	5	4	5	4	3	5	3	4	4
38	2	1	0	1	3	4	3	4	4	3	4	4	3	2	3	4	4	3	4	4	3	4	2	2	2	3	3	3	3	3	3	3	3	3	2	3	3	3	3	4	4	5	4	4	4	4	5	4	4
39	0	0	0	0	2	1	3	1	1	2	3	3	3	3	1	1	1	1	2	2	1	2	2	2	4	4	4	3	3	4	5	3	4	3	3	3	1	3	3	3	3	3	3	3	3	3	3	3	3
40	2	0	0	0	3	4	3	4	2	4	3	3	3	4	3	3	4	3	4	3	4	2	2	3	3	3	2	3	3	2	2	3	3	2	1	3	2	3	1	5	5	5	5	5	4	5	4	5	5
41	2	1	0	0	4	4	4	3	4	3	3	3	3	2	3	4	3	3	3	2	3	4	3	2	3	3	3	3	2	3	2	2	3	3	3	1	3	3	2	5	5	4	5	5	5	5	4	5	5
42	2	1	1	0	2	2	3	2	3	4	2	3	2	3	4	4	3	4	4	4	2	3	2	4	2	3	3	2	3	2	3	3	2	3	1	2	3	2	3	3	4	5	5	5	5	4	5	5	4
43	1	1	0	0	3	4	4	4	4	3	3	3	4	4	3	2	4	4	3	1	2	2	4	3	4	4	3	3	3	3	3	4	3	4	2	2	3	1	3	5	5	4	4	4	5	5	4	4	4
44	1	0	0	0	4	3	3	3	3	3	4	3	4	3	4	4	3	3	4	4	4	3	4	3	3	3	3	3	3	3	3	3	3	3	3	3	2	2	2	5	5	5	5	5	5	5	5	5	5
45	0	1	0	0	3	2	4	2	2	4	4	3	4	4	2	2	2	2	2	4	3	2	4	4	2	1	2	2	2	2	2	2	2	2	3	1	3	3	2	5	3	5	4	5	5	3	5	4	5
46	0	0	0	0	2	1	3	3	1	3	3	3	3	3	1	1	1	2	1	4	2	2	2	2	3	4	4	4	3	4	5	4	3	4	3	3	3	3	2	5	5	5	5	4	4	4	4	5	4
47	1	1	1	1	3	3	3	2	2	3	3	4	3	3	3	4	3	4	4	3	3	2	2	2	4	5	3	5	5	4	4	4	4	5	2	3	3	3	3	5	5	5	5	5	5	5	5	5	4
48	2	1	1	1	4	4	4	4	5	5	4	5	4	4	5	4	4	4	5	4	5	4	4	4	3	3	2	3	2	2	3	3	3	3	3	3	1	2	2	5	5	5	5	5	4	5	5	5	5
49	0	0	0	0	2	1	2	1	1	1	2	2	2	2	1	1	2	2	1	2	1	2	1	1	4	4	3	4	3	4	4	3	4	4	3	3	2	3	4	5	4	4	5	5	4	4	3	4	4
50	2	0	0	0	4	3	4	4	3	3	3	4	3	3	4	4	3	4	3	4	3	4	3	3	3	3	3	2	3	3	2	3	3	2	2	2	2	2	2	3	4	4	5	5	3	4	4	5	5
51	0	0	0	0	2	3	3	2	3	3	3	3	3	3	1	2	1	2	1	3	2	2	2	2	4	4	3	3	3	5	4	4	4	4	3	3	3	2	3	4	4	5	4	5	4	4	4	4	4
52	0	1	0	0	4	2	4	2	2	4	4	4	4	3	2	2	2	2	2	4	4	4	4	3	2	3	2	2	2	3	2	2	3	3	2	2	3	2	2	5	5	5	4	4	5	5	5	4	4
53	0	0	0	0	2	1	2	1	1	1	1	1	2	2	2	1	1	2	1	2	1	1	1	2	4	4	3	3	4	4	5	3	3	4	3	3	3	3	3	4	5	4	4	5	4	5	4	4	5
54	0	1	0	0	4	2	4	2	2	4	4	3	3	4	2	2	2	2	2	4	4	3	2	4	2	3	3	3	3	3	3	3	2	3	3	3	2	2	2	5	3	5	5	5	5	3	5	5	5
55	2	0	0	0	3	3	4	3	3	4	3	4	4	3	3	4	4	3	4	4	2	4	4	3	2	2	3	3	3	2	2	2	3	3	3	3	3	2	2	3	4	4	4	4	4	4	4	3	4
56	0	0	0	0	2	1	3	1	1	3	3	3	3	3	1	1	1	1	2	3	2	2	2	2	4	4	4	3	3	4	3	4	3	4	3	3	3	4	1	4	5	5	4	4	4	4	5	5	4
57	0	0	0	0	3	2	3	2	2	3	3	3	2	3	1	2	1	1	2	2	3	2	1	2	4	3	3	4	3	5	4	4	3	3	2	3	1	2	2	3	3	3	3	3	3	3	3	3	3
58	0	0	0	0	2	1	2	1	1	2	2	2	2	2	1	1	2	2	1	1	1	1	2	2	4	4	3	3	4	3	3	3	4	4	1	2	2	1	2	5	4	4	5	4	5	4	3	4	4
59	1	0	0	0	3	3	3	3	3	3	4	3	4	4	3	3	3	3	3	2	3	2	4	3	3	3	3	3	3	3	3	3	3	3	1	3	1	2	1	3	3	3	3	3	3	3	3	3	3
60	1	0	0	0	4	3	4	3	3	4	3	4	3	4	3	3	3	3	3	3	3	2	3	4	3	3	3	3	3	3	3	3	3	3	3	2	3	3	3	5	5	4	3	4	5	5	4	3	4
61	0	0	0	0	2	1	3	1	1	3	3	2	3	3	1	1	2	2	1	3	2	2	1	1	3	4	4	3	3	4	3	3	3	4	3	3	3	3	2	4	5	5	4	4	5	4	4	4	4
[truncated: 26 more columns]

## Sheet: Pilot-MQ (SCALE)
Participant	Element Code in Mailed Questionnaire (Convert 5 Likert Type Items into Single Likert Scale)
	11	12	13	14	15	21	22	23	31	32	41	42	43	A	B	C	D	E	F	G	H	I	J	K
1	3	3.4	3.4	3.2	3	2.8	3	3	2.8	2.8	3	3	3.2	1	1	1	1	1	3	1	4	2	2	3
2	6	4.4	4.4	4.2	4	4	4	4	4	4.2	4.2	4.2	4.4	1	1	1	1	1	3	1	4	1	1	3
3	5	3.6	3.6	3.4	3.2	3.4	3.2	3.4	3.4	3.6	3.4	3.6	3.6	1	1	2	1	0	1	2	4	1	2	3
4	2	3.2	3.2	3.4	3.6	3.8	4	4	4	3.8	3.6	3.6	3.2	1	1	2	3	0	1	2	3	1	2	3
5	1	2	2	2	2	2.4	2.8	2.4	2	1.8	1.6	1.2	1.6	1	1	1	1	1	3	1	4	2	2	4
6	3	3.4	3.2	3.2	3	3.2	3.4	3.4	3.6	3.6	3.2	3	3	1	1	1	1	1	3	1	4	1	2	3
7	1	2	2.2	2.6	2.6	2.4	2.8	2.4	2	1.8	1.6	1.2	1.8	1	1	2	1	0	1	2	4	1	1	3
8	3	3	3.2	3.2	3	3.2	3.4	3.4	3.4	3.4	3.2	3.4	3	1	1	2	1	1	3	2	4	1	2	3
9	4	3.4	3.4	3.6	3.6	3.6	3.6	3.8	4	4	4	4	3.6	1	1	2	1	1	3	2	4	2	1	3
10	5	2.6	2.8	3	3.2	3.4	3.4	3.6	3.6	3.6	3.6	3.8	3.8	1	1	2	1	1	3	2	4	1	1	3
11	2	3.2	3.2	3.4	3.6	3.8	3.8	3.6	3.4	3.2	3	3	3.2	1	1	2	2	1	3	3	4	1	1	3
12	2	3	3.2	3.4	3.6	3.8	4	3.8	3.6	3.4	3.2	3	2.8	1	1	2	2	1	3	3	4	1	1	3
13	2	2.8	2.8	3.2	3	3.4	3.6	3.2	2.8	2.6	2.2	2	2.4	1	1	1	3	1	3	1	3	1	1	3
14	1	1.6	1.6	1.6	1.6	1.8	1.8	1.6	1.8	1.6	1.4	1.2	1.4	1	1	1	1	0	2	1	4	2	1	3
15	5	3.4	3.4	3.6	3.6	4	3.8	3.4	3.4	3.4	3.2	3.4	3.6	1	1	2	2	1	3	2	4	1	1	4
16	4	4	3.8	3.8	3.6	3.4	3.4	3.4	3.4	3.6	3.8	3.8	4	1	1	1	1	0	1	1	4	1	1	3
17	2	2.6	2.6	2.8	2.8	3.2	3.4	3.2	3	2.6	2.2	2	1.8	1	1	2	2	1	3	2	4	2	1	3
18	6	4.2	4.2	4.4	4.6	4.6	4.4	4.4	4.2	4.2	4.2	4.4	4.4	1	1	2	1	1	3	2	4	2	1	3
19	1	1.8	1.8	2.2	2	2.4	2.8	2.4	2	1.8	1.6	1.2	1.4	1	1	2	2	1	3	3	4	1	2	3
20	2	2.4	2.6	3	3.2	3.4	3.6	3.2	2.8	2.4	2.2	2	2	1	1	2	1	1	3	2	4	1	1	3
21	1	1.8	2	2.4	2.2	2.4	2.8	2.4	2	1.8	1.6	1.2	1.6	1	1	2	1	1	3	2	4	1	1	3
22	1	2.2	2.2	2	1.8	2.2	2.4	2.4	2.2	2	1.8	1.4	1.4	1	1	1	1	1	3	2	4	1	1	3
23	6	4.4	4.2	4.2	4.2	4.4	4.2	4.2	4.4	4.4	4.4	4.6	4.6	1	1	1	3	0	2	1	3	2	2	3
24	1	1.4	1.4	1.6	1.4	1.6	1.6	1.6	1.4	1.4	1.4	1.4	1.4	1	1	2	2	1	3	3	4	1	1	3
25	2	2.4	2.6	2.8	2.8	3	3.4	3	2.8	2.6	2.4	2	2.2	1	1	2	1	1	3	2	4	1	2	3
26	3	3.2	3.4	3.4	3.4	3.2	3.4	3.4	3.4	3.4	3.6	3.6	3.2	1	1	1	1	0	1	1	4	2	2	3
27	3	3.4	3.4	3.2	3.2	3	3.2	3	2.8	3	3.2	3.2	3.4	1	1	2	2	1	3	2	4	1	1	3
28	1	1.8	2	2.4	2.4	2.6	2.8	2.4	2.2	1.8	1.4	1.4	2	1	1	1	1	0	1	1	4	2	2	3
29	1	1.6	1.8	2.2	2.2	2.6	3	2.6	2.2	2	1.6	1.2	1.8	1	1	1	1	1	3	1	4	2	1	3
30	3	3.8	4	3.8	3.6	3.6	3.4	3.2	3	3.2	3.2	3.4	3.6	1	1	1	1	0	1	1	4	2	2	3
31	2	3.4	3.4	3.4	3.2	3.2	3.4	3.4	3.6	3.6	3.6	3.6	3.4	1	1	1	1	0	1	1	4	2	2	3
32	2	3.4	3.4	3.4	3.2	3.4	3.6	3.6	3.8	3.8	3.6	3.6	3.6	1	1	1	2	1	3	2	4	1	2	3
33	2	3.4	3.2	3.4	3.2	3.2	3.2	3.2	3	3	3	3	3	1	2	1	1	0	1	1	4	2	2	3
34	3	3.2	3.2	3	3	3.2	3.6	3.8	3.8	3.6	3.2	3	2.6	1	2	1	1	0	1	1	4	2	2	3
35	3	3.2	3.4	3.4	3.4	3.6	3.6	3.6	3.8	3.6	3.4	3.4	3.2	1	2	1	1	0	1	1	4	2	2	3
36	2	3.2	3.4	3.4	3.4	3.6	3.8	3.8	4	3.8	3.6	3.6	3.6	1	2	2	1	1	3	2	4	1	1	3
37	1	2.2	2.2	2.2	2.2	2.6	2.6	2.2	2.2	2	1.6	1.4	1.8	1	2	2	2	1	3	3	4	1	1	3
38	5	3.6	3.6	3.6	3.8	3.6	3.2	3.2	3.2	3.2	3.2	3.6	3.8	1	2	2	2	1	3	3	4	1	1	4
39	1	1.6	1.6	2	2	2.4	2.8	2.6	2.2	1.8	1.4	1.2	1.4	1	2	2	2	1	3	3	4	1	1	3
40	3	3.2	3.4	3.2	3.2	3	3.4	3.2	3.2	3.4	3.4	3.4	3.4	1	2	1	2	1	3	2	4	1	1	3
41	4	3.8	3.6	3.4	3.2	3.2	2.8	2.8	3	3	3	3.2	3	1	2	1	1	0	2	1	4	2	2	3
42	5	2.4	2.8	2.8	2.8	2.8	2.8	2.8	3.2	3.2	3.6	3.8	3.8	1	2	1	3	0	1	1	3	2	2	3
43	3	3.8	3.8	3.6	3.4	3.4	3.4	3.4	3.2	3.4	3.4	3.2	2.8	1	2	1	1	0	2	1	4	2	2	3
44	2	3.2	3	3.2	3.2	3.4	3.4	3.6	3.6	3.6	3.4	3.6	3.6	1	2	2	2	1	3	2	4	1	2	3
45	2	2.6	2.8	3.2	3	3.4	3.8	3.4	3	2.8	2.4	2	2.4	1	2	2	2	1	3	3	4	1	2	3
46	1	2	2.2	2.6	2.6	2.6	3	2.6	2.2	1.8	1.6	1.2	1.8	1	2	1	1	0	1	1	4	2	2	3
47	5	2.6	2.6	2.6	2.8	3	3.2	3.2	3.4	3.2	3.4	3.6	3.6	1	2	2	2	1	3	2	4	1	2	4
48	6	4.2	4.4	4.4	4.6	4.6	4.4	4.4	4.4	4.2	4.2	4.4	4.2	1	2	2	2	1	3	3	4	1	1	3
49	1	1.4	1.2	1.4	1.4	1.6	1.8	1.8	1.6	1.6	1.6	1.4	1.6	1	2	2	1	1	3	1	4	1	2	3
50	3	3.6	3.4	3.4	3.4	3.2	3.2	3.4	3.6	3.4	3.6	3.6	3.6	1	2	2	2	1	3	2	4	1	2	3
51	1	2.6	2.8	2.8	2.8	3	3	2.6	2.4	2	1.8	1.4	1.8	1	2	1	1	0	1	1	4	2	2	3
52	2	2.8	2.8	3.2	3.2	3.6	3.8	3.4	3	2.6	2.2	2	2.4	1	2	2	3	1	3	2	3	1	1	3
53	1	1.4	1.2	1.2	1	1.2	1.4	1.6	1.6	1.6	1.6	1.4	1.4	1	2	2	2	1	3	2	4	1	1	3
54	2	2.8	2.8	3.2	3	3.2	3.6	3.2	2.8	2.6	2.4	2	2.4	1	2	2	2	1	3	2	4	1	2	3
55	3	3.2	3.4	3.4	3.4	3.6	3.6	3.4	3.6	3.6	3.4	3.6	3.8	1	3	2	2	1	3	2	4	1	1	3
56	1	1.6	1.8	2.2	2.2	2.6	3	2.6	2.2	1.8	1.4	1.2	1.6	1	3	1	2	0	2	1	4	2	2	3
57	1	2.4	2.4	2.6	2.6	2.6	2.8	2.4	2.2	1.8	1.6	1.4	1.6	1	3	2	3	1	3	3	3	1	2	3
58	1	1.4	1.4	1.6	1.6	1.8	2	1.8	1.6	1.6	1.6	1.4	1.4	1	3	2	2	1	3	2	4	2	2	3
59	2	3	3	3.2	3.2	3.4	3.6	3.6	3.4	3.4	3.2	3	2.8	1	3	2	1	1	3	2	4	2	2	3
60	2	3.4	3.4	3.4	3.4	3.4	3.6	3.4	3.4	3.2	3.2	3	3	1	3	1	2	0	1	1	4	1	1	3
61	1	1.6	1.8	2.2	2	2.4	2.8	2.4	2	2	1.8	1.4	1.8	1	3	2	1	1	3	2	4	1	2	3

## Sheet: Pilot-SI
Participant	Element Code in Face-to-face Strucutre Interview (Convert 2 Likert Type Items into Single Likert Scale)
	11	12	AVG	21	22	AVG	31	32	AVG	A	B	C	D	E	F	G	Location
1	3	2	2.5	3	3	3	3	3	3	1	1	2	3	1	2	3	R
2	3	3	3	3	3	3	3	3	3	1	1	2	3	1	2	3	R
3	2	2	2	2	2	2	2	2	2	2	1	2	1	2	2	3	R
4	3	3	3	3	3	3	3	3	3	2	2	2	1	2	3	3	R
5	2	2	2	2	2	2	2	2	2	1	1	2	3	1	3	4	R
6	4	4	4	4	4	4	4	4	4	1	1	2	3	1	3	3	R
7	3	3	3	3	3	3	3	3	3	1	2	3	0	3	1	3	R
8	3	3	3	3	3	3	3	3	3	2	1	2	3	2	3	3	R
9	3	3	3	3	3	3	3	3	3	2	1	2	3	2	2	3	R
10	4	4	4	4	4	4	4	4	4	2	1	3	3	2	2	3	R
11	3	3	3	3	3	3	3	3	3	2	2	2	3	3	3	3	R
12	2	3	2.5	3	3	3	3	3	3	2	2	2	3	3	3	3	R
13	3	2	2.5	3	3	3	3	3	3	1	2	2	3	1	3	3	R
14	2	2	2	2	2	2	2	2	2	1	1	2	2	1	2	3	R
15	2	3	2.5	3	3	3	3	3	3	1	2	3	0	3	1	3	R
16	4	3	3.5	4	4	4	4	4	4	1	1	2	1	1	3	3	R
17	2	2	2	2	3	2.5	2	3	2.5	2	2	2	3	2	3	3	R
18	2	2	2	3	3	3	3	3	3	2	1	2	3	2	3	3	D
19	4	2	3	4	2	3	3	4	3.5	2	2	2	3	3	2	3	D
20	4	3	3.5	4	5	4.5	3	3	3	2	1	2	3	2	2	3	D
21	4	3	3.5	5	4	4.5	4	4	4	2	1	2	3	2	3	3	D
22	3	2	2.5	3	3	3	3	3	3	1	1	2	3	2	3	3	D
23	3	3	3	3	3	3	3	3	3	1	2	2	2	1	3	3	D
24	3	2	2.5	3	3	3	3	3	3	2	2	2	3	3	3	3	D
25	2	2	2	2	2	2	2	2	2	2	1	2	3	2	3	3	D
26	4	4	4	4	4	4	4	4	4	1	1	2	1	1	3	3	D
27	3	3	3	3	3	3	3	3	3	2	2	3	3	2	2	3	J
28	3	3	3	3	3	3	3	3	3	1	1	2	1	1	2	3	J
29	3	3	3	3	3	3	3	3	3	1	1	2	3	1	3	3	J
30	4	4	4	4	4	4	5	4	4.5	1	1	2	1	1	3	3	J
31	2	3	2.5	3	3	3	3	3	3	1	1	2	1	1	3	3	J
32	2	3	2.5	3	3	3	3	3	3	1	2	2	3	2	2	3	J
33	4	4	4	5	5	5	3	5	4	1	1	3	1	1	2	3	J

## Sheet: MainSurvey
Participant	Element Code in Mailed Questionnaire
	111	112	113	114	121	122	123	124	125	131	132	133	134	135	141	142	143	144	145	151	152	153	154	155	211	212	213	214	215	221	222	223	224	225	231	232	233	234	235	311	312	313	314	315	321	322	323	324	325
1	2	1	0	0	4	4	3	4	4	4	4	5	4	4	4	4	3	4	4	4	4	3	4	4	2	2	2	2	2	2	2	2	2	2	2	1	2	2	2	3	4	4	4	4	3	3	4	4	4
2	1	1	0	0	3	3	3	3	3	3	4	4	4	4	3	4	3	2	3	3	3	3	3	4	4	4	3	3	4	4	4	3	3	4	3	3	3	3	3	4	4	4	4	4	4	4	4	4	4
3	1	0	0	0	2	2	3	2	1	1	2	2	3	1	2	1	1	1	1	2	1	1	3	2	3	4	4	4	4	4	4	4	4	4	4	5	5	4	5	2	2	2	3	2	2	3	2	2	2
4	1	0	0	0	2	2	1	2	1	2	1	2	2	2	1	3	2	1	1	2	3	2	4	2	3	4	4	4	4	4	4	4	4	4	4	5	5	4	5	3	3	3	2	3	3	3	2	2	2
5	1	0	0	0	2	3	1	2	1	3	3	2	2	1	1	2	3	1	1	1	1	1	3	2	3	4	3	3	3	4	4	3	3	4	5	5	5	5	5	2	2	2	3	2	2	3	2	2	2
6	1	1	0	0	3	4	3	3	4	3	4	4	4	3	4	3	3	3	3	3	4	3	4	3	4	4	3	3	3	4	4	4	3	4	3	3	3	4	3	3	5	4	5	5	4	5	4	5	5
7	1	1	0	0	3	3	3	4	3	3	4	4	4	4	3	3	3	3	3	3	3	4	4	3	3	3	3	3	3	3	3	3	3	3	3	3	3	3	3	4	5	4	3	5	4	5	4	3	5
8	1	0	0	0	2	2	2	2	2	1	1	3	3	1	2	2	2	3	3	2	2	2	3	2	3	4	3	4	3	4	3	3	3	4	5	5	5	5	5	3	3	3	2	3	3	2	2	2	2
9	1	1	0	0	1	2	1	2	1	2	2	2	2	3	2	2	1	2	2	2	3	3	3	2	2	3	2	2	3	3	3	2	3	2	3	2	1	1	2	5	5	5	5	5	5	5	5	5	5
10	0	0	1	0	2	1	2	1	2	3	3	2	3	2	1	2	2	1	1	2	1	1	3	2	3	4	4	3	4	3	4	3	3	4	5	5	5	4	5	2	2	2	3	2	2	3	2	2	2
11	1	1	0	0	1	2	1	2	1	2	3	2	3	3	2	2	1	2	2	3	3	2	3	3	2	3	3	3	3	3	3	3	2	3	2	1	2	2	1	3	5	5	5	4	3	5	5	5	4
12	1	1	0	0	3	4	3	3	3	4	4	4	4	4	4	3	4	3	3	3	4	3	3	3	1	1	1	1	1	1	1	1	1	1	1	3	3	3	3	4	5	5	4	5	4	5	5	4	5
13	1	1	0	0	3	3	3	3	3	3	4	3	4	4	3	4	3	3	3	3	4	3	4	3	2	1	2	2	2	2	2	1	2	2	1	2	3	2	1	4	4	4	4	4	4	4	4	4	4
14	0	0	1	0	2	1	1	2	1	2	2	2	3	2	1	3	2	1	1	1	1	2	3	2	3	4	3	3	3	3	4	3	3	4	5	5	5	4	5	3	3	3	2	3	3	2	3	2	2
15	0	0	1	0	2	2	3	1	3	1	2	2	3	2	2	2	1	1	1	1	3	1	3	1	3	4	3	3	3	4	4	4	3	4	5	5	5	5	5	2	2	2	3	2	2	3	2	2	2
16	1	1	0	0	3	3	3	3	3	3	4	3	4	4	3	2	3	2	3	3	3	3	4	2	4	4	3	3	3	4	4	4	3	4	4	3	3	3	3	4	5	5	4	5	4	5	5	4	4
17	1	1	0	0	3	3	3	3	3	3	4	4	4	3	4	4	3	3	4	3	3	4	3	3	3	4	3	3	3	4	3	3	3	3	3	3	4	3	3	5	5	5	5	5	5	5	5	5	5
18	1	1	0	0	3	3	3	3	4	4	3	4	3	4	4	3	4	4	3	4	4	4	3	4	4	4	3	3	3	4	4	4	3	4	4	3	3	3	4	5	4	4	4	5	5	4	4	4	5
19	1	1	0	0	3	3	3	3	3	3	4	4	4	3	3	2	3	3	3	2	3	3	4	2	4	4	3	3	3	4	4	4	3	4	3	3	4	3	3	4	5	5	5	5	4	5	5	5	5
20	2	1	0	0	4	4	3	4	4	4	4	5	4	4	4	4	3	4	4	4	4	5	4	4	2	3	2	2	3	3	3	2	3	2	2	1	3	2	3	5	5	3	5	4	4	5	4	5	4
21	2	1	0	0	4	4	3	4	4	4	4	5	4	4	4	4	3	4	4	4	4	4	4	4	2	3	2	2	2	2	2	3	3	3	3	1	4	2	2	4	4	5	5	5	4	4	5	5	5
22	1	1	0	0	3	3	3	3	3	3	4	4	4	4	4	4	3	3	4	3	3	3	3	4	3	4	3	3	3	4	3	3	3	3	3	3	4	3	3	3	5	5	4	5	4	5	5	4	5
23	0	0	1	0	1	1	1	1	1	2	2	2	3	1	1	2	2	2	1	2	2	2	3	2	3	4	4	4	4	4	4	4	4	4	4	5	5	4	5	3	3	3	3	3	2	2	2	2	2
24	1	1	0	0	2	2	2	2	2	2	2	3	2	2	2	1	1	3	3	2	2	1	3	2	2	3	2	2	3	3	3	3	2	2	3	1	2	1	1	4	5	5	4	4	4	5	5	4	4
25	0	0	1	0	2	3	3	2	1	2	1	2	3	1	2	2	2	1	1	2	1	2	3	1	3	4	3	3	4	3	3	3	3	4	5	5	5	4	5	3	3	3	2	3	3	2	3	2	2
26	1	1	0	0	3	4	3	3	4	4	3	3	3	4	4	3	3	4	3	4	3	3	3	3	4	4	3	3	3	4	4	4	3	4	4	3	3	3	4	3	5	4	5	5	4	5	4	5	5
27	1	1	0	0	3	3	3	4	4	3	4	4	4	3	3	3	3	3	3	3	4	3	3	3	3	3	3	3	3	3	3	3	3	3	3	3	3	3	3	5	5	5	5	5	5	5	5	5	5
28	1	0	0	0	2	2	1	2	1	1	2	2	3	2	2	2	1	1	1	1	2	1	3	2	3	3	3	3	3	4	4	3	3	4	5	5	5	5	5	2	2	2	3	2	2	2	2	2	2
29	1	0	0	0	2	2	1	2	1	2	1	2	3	1	1	2	2	2	1	2	2	2	3	1	3	4	4	4	3	4	4	4	3	4	5	5	5	5	5	3	3	3	2	3	3	2	2	3	2
30	1	1	0	0	3	3	3	3	4	4	3	3	4	4	3	4	3	3	3	4	3	3	4	3	4	4	3	3	3	4	4	4	3	4	3	3	4	4	4	4	5	5	4	5	4	5	5	4	5
31	1	1	0	0	3	3	4	3	3	3	4	3	3	3	4	4	3	3	4	3	4	3	3	3	3	3	3	3	3	3	3	3	3	3	3	3	3	3	3	5	5	5	5	5	5	5	5	5	5
32	1	1	0	0	3	4	3	3	2	3	3	4	4	3	4	3	3	3	3	3	4	4	3	3	4	4	3	3	3	4	3	3	3	3	3	3	4	3	3	5	5	4	4	5	5	5	4	4	5
33	1	1	0	0	3	4	3	3	4	4	4	3	4	4	3	4	4	3	3	3	4	3	3	4	4	4	3	3	3	4	4	4	3	4	4	3	3	3	3	3	4	5	3	5	3	4	5	3	5
34	2	1	1	0	5	4	4	4	4	4	4	4	4	4	3	4	3	4	4	5	5	5	4	3	2	2	2	2	2	2	2	2	2	2	2	1	2	2	2	4	5	5	3	5	4	5	5	4	4
35	2	1	0	0	4	4	3	4	4	4	4	5	4	4	4	4	3	4	4	4	4	3	4	4	2	3	2	2	2	2	2	3	2	3	2	1	3	2	3	4	4	5	4	5	4	4	5	4	5
36	1	1	0	0	3	3	3	3	3	3	4	4	4	3	4	4	3	3	4	3	2	2	3	3	3	3	3	3	3	3	3	3	3	3	3	3	3	3	3	5	5	4	3	5	5	5	4	3	4
37	1	0	0	0	2	2	1	2	1	2	2	2	3	1	1	2	1	2	1	2	2	2	3	2	3	4	3	3	4	3	4	3	4	4	5	5	5	5	5	2	2	2	3	2	2	2	2	2	2
38	1	1	0	0	2	2	2	2	2	2	2	3	2	2	2	2	2	3	3	2	2	1	3	2	1	1	2	3	3	3	2	3	3	1	1	3	2	1	1	5	5	5	5	5	5	5	5	5	5
39	1	1	0	0	3	3	4	3	3	3	4	3	4	4	3	3	3	3	3	3	3	3	4	4	3	3	3	3	3	3	3	3	3	3	3	3	3	3	3	5	5	3	5	4	5	5	4	5	4
40	1	1	0	0	3	3	3	3	3	3	4	3	4	3	3	2	3	3	4	3	3	3	3	3	2	1	2	2	2	2	2	1	2	2	1	2	1	2	3	4	5	5	4	5	4	5	5	4	5
41	1	0	0	0	2	2	2	2	2	2	2	2	3	2	1	1	1	1	1	2	1	2	3	2	3	4	4	3	3	3	4	3	3	4	4	5	5	4	5	3	2	3	2	3	3	3	2	3	2
42	1	0	0	0	2	2	1	2	1	1	2	2	3	1	2	2	2	1	1	2	2	1	3	1	3	4	3	4	3	4	4	4	3	4	5	5	5	4	5	2	2	2	3	2	2	3	2	3	2
43	1	1	0	0	3	3	3	3	3	3	4	3	4	4	3	2	3	3	3	3	3	2	3	3	4	4	3	3	3	4	4	4	3	4	3	3	3	3	3	5	5	5	5	3	5	5	5	5	4
44	1	1	0	0	3	3	4	3	3	3	4	4	3	3	4	4	3	3	4	2	4	2	3	4	3	3	3	3	3	3	3	3	3	3	3	3	3	3	3	3	5	4	3	5	4	5	4	4	5
45	1	1	0	0	3	3	3	3	3	3	4	3	4	3	3	3	3	3	3	4	4	2	3	3	3	4	3	3	3	4	3	3	3	3	3	3	4	3	3	4	5	4	5	4	4	5	4	5	4
46	1	1	0	0	3	4	3	3	3	4	3	4	3	4	4	3	1	4	3	4	3	3	2	3	4	4	3	3	3	4	4	4	3	4	3	3	4	3	4	5	5	5	3	5	5	5	5	3	4
47	2	1	0	0	4	4	3	4	4	4	4	5	4	4	4	4	3	4	4	4	4	5	4	4	2	3	2	2	3	3	3	3	3	2	3	1	2	3	4	4	3	5	5	4	4	5	5	5	4
48	1	1	1	1	4	3	3	4	4	5	3	4	4	4	5	4	5	3	4	4	5	5	3	5	2	2	2	2	2	2	2	2	2	2	2	2	2	2	2	4	3	3	4	4	4	4	3	4	3
49	1	1	0	0	3	3	4	3	3	4	3	3	4	4	4	4	3	3	4	4	3	3	3	4	3	3	3	3	3	3	3	3	3	3	3	3	3	3	3	5	3	5	5	5	5	4	5	5	5
50	1	0	0	0	2	2	1	2	1	2	1	2	2	2	1	2	3	1	1	1	1	2	3	2	3	4	3	3	4	3	4	3	4	4	4	5	5	4	5	2	2	3	2	3	3	2	3	2	2
51	2	1	0	1	5	4	5	5	5	5	5	3	4	5	5	4	4	5	4	5	4	5	5	5	2	3	2	2	3	3	3	3	3	3	3	1	3	3	3	3	4	4	4	4	4	4	4	4	4
52	1	1	0	0	1	2	1	2	1	1	1	2	2	2	2	2	2	2	2	3	3	2	3	3	2	3	2	2	3	3	3	3	3	2	3	3	2	2	2	5	3	4	4	5	5	3	4	4	5
53	1	1	1	1	4	3	3	4	4	5	4	4	4	4	5	4	5	3	4	4	5	5	5	5	2	3	3	3	2	2	2	3	2	3	3	2	2	4	2	3	4	3	4	4	4	4	3	3	4
54	2	1	0	0	4	4	3	4	4	4	4	5	4	4	4	4	3	4	4	4	4	4	4	4	2	2	2	2	3	3	3	3	3	2	3	1	3	3	2	4	5	5	5	5	4	5	4	4	5
55	2	1	1	0	5	4	4	4	4	4	4	4	4	4	3	4	3	4	4	5	5	5	4	3	2	2	2	2	2	2	2	2	2	2	2	1	2	2	2	5	5	5	4	5	5	5	4	4	5
56	1	1	0	0	3	4	3	3	3	4	4	4	4	4	3	2	1	3	4	3	3	2	3	2	2	1	2	2	2	2	2	1	2	2	1	2	1	2	3	5	4	5	4	5	5	4	5	4	5
57	1	1	0	0	3	4	3	3	3	3	3	4	4	4	3	4	3	4	4	3	3	4	4	3	4	4	3	3	3	3	4	4	3	4	4	3	3	3	4	5	5	5	5	4	5	5	5	5	4
58	1	1	0	0	2	2	2	2	2	2	2	3	2	2	2	2	2	3	3	2	2	1	4	2	3	3	3	3	3	3	3	3	3	3	3	1	3	1	1	5	5	5	5	5	5	5	5	5	5
59	1	1	0	0	1	1	1	1	1	2	2	2	3	1	1	1	1	2	1	2	2	2	3	1	3	4	4	3	3	4	4	4	3	4	5	5	5	5	5	2	2	2	3	2	3	3	2	3	2
60	1	1	1	1	4	3	3	4	4	5	5	3	4	4	5	4	5	5	4	4	5	5	3	5	3	2	2	2	2	2	2	2	2	2	3	2	2	2	2	4	4	4	4	4	4	4	4	4	4
61	2	1	0	0	4	4	3	4	4	4	4	5	4	4	4	4	3	4	4	4	4	3	4	4	2	4	2	2	4	4	4	4	4	4	4	1	4	4	4	4	4	4	4	4	4	4	4	4	4
62	1	1	0	0	2	1	1	1	1	2	1	2	3	1	1	2	2	2	1	2	2	2	3	2	3	4	3	4	4	4	4	3	4	4	5	5	5	5	5	2	3	3	3	3	2	3	3	2	2
63	1	1	1	1	4	3	3	4	4	5	3	4	4	4	5	4	4	3	4	4	5	5	5	5	3	3	3	3	3	3	3	3	3	3	4	2	2	2	2	4	3	3	4	4	4	4	3	4	3
64	1	1	0	0	2	3	3	2	2	1	1	2	3	1	2	2	1	1	1	2	3	1	3	1	3	3	3	4	3	4	4	4	3	3	5	5	5	5	5	3	2	2	2	2	3	2	3	2	2
65	1	1	0	0	2	2	1	1	1	2	2	2	2	2	1	2	2	1	1	1	1	2	3	1	3	4	3	4	4	4	4	3	4	4	4	5	5	4	5	2	3	3	3	3	2	3	2	2	2
66	1	1	0	0	3	3	3	3	3	3	4	3	4	3	4	4	3	3	4	2	4	2	3	3	3	4	3	3	3	4	3	3	3	3	3	3	4	3	3	3	5	5	4	4	4	5	5	4	4
67	1	1	0	0	3	3	4	3	4	4	4	3	5	4	3	4	4	4	4	4	4	3	3	4	4	4	3	3	3	4	4	4	3	4	3	3	3	3	3	4	5	4	3	4	4	5	4	5	4
68	1	1	0	0	2	1	1	1	1	3	3	2	2	1	1	3	1	1	1	2	3	2	3	2	3	4	4	3	4	4	4	3	3	4	5	5	5	5	5	3	2	2	2	2	3	2	2	2	2
69	1	1	0	0	1	2	1	2	2	3	3	3	3	3	2	2	2	2	2	2	3	2	4	2	3	3	3	3	3	3	3	3	3	3	3	1	3	1	1	5	4	4	5	5	5	4	4	5	4
70	1	1	0	0	3	4	3	3	4	4	3	4	3	3	4	3	4	4	3	4	3	4	2	2	3	4	3	3	3	3	3	3	3	4	4	3	3	3	3	5	5	5	5	5	5	5	5	5	5
71	1	1	0	0	3	3	3	3	3	3	4	4	4	3	4	4	3	3	4	3	3	4	4	3	3	3	3	3	4	4	4	3	3	4	3	3	3	4	3	3	5	4	4	5	4	5	4	4	5
72	1	1	0	0	3	3	3	4	4	3	4	4	4	3	3	3	3	3	3	4	3	3	4	3	3	3	3	3	3	3	3	3	3	3	3	3	3	3	3	4	4	5	5	4	4	4	5	5	4
73	1	1	0	0	3	3	3	3	3	3	4	3	4	3	3	2	3	4	3	4	2	4	3	2	3	3	3	3	3	3	3	3	3	3	3	3	3	3	3	5	5	5	5	5	5	5	5	5	5
74	1	1	1	1	4	3	3	4	4	5	4	3	4	4	5	4	5	5	4	4	5	5	5	5	2	2	3	3	2	3	2	3	3	2	3	2	2	2	2	4	3	3	4	4	4	4	4	3	3
75	2	1	1	0	5	4	4	4	4	4	4	4	4	4	3	4	3	4	4	5	5	5	4	3	2	2	2	2	2	2	2	2	2	2	2	1	2	2	2	5	5	5	5	5	5	5	5	5	4
76	1	1	0	0	3	3	3	3	3	3	4	4	4	4	4	4	3	3	4	3	4	4	4	3	3	3	3	3	3	3	3	3	3	3	3	3	3	3	3	5	4	4	5	5	5	4	4	5	5
77	1	1	0	0	1	1	1	1	1	2	2	2	3	1	1	2	2	2	1	2	2	2	4	1	3	4	3	3	3	4	4	3	4	4	5	5	5	5	5	2	3	3	3	3	2	2	2	3	2
78	2	0	0	0	3	4	3	3	3	4	3	5	3	4	3	3	3	3	3	3	4	3	5	3	2	2	2	2	2	2	2	2	2	2	2	1	2	2	2	3	4	4	4	4	4	4	4	3	4
79	1	1	0	0	2	2	1	2	1	2	2	2	2	2	2	1	1	1	1	1	2	2	3	2	3	3	3	3	4	3	4	4	3	3	4	5	5	5	5	3	2	2	2	2	3	2	2	2	2
80	2	0	0	0	3	4	3	3	3	3	3	4	3	3	3	3	3	3	5	3	4	3	3	3	2	3	2	2	2	3	3	3	3	3	1	1	4	1	4	4	5	5	4	4	4	4	5	4	4
81	2	1	0	0	4	4	3	4	4	4	4	5	4	4	4	4	3	4	4	4	4	5	4	4	2	4	2	2	4	4	4	4	4	4	4	1	4	4	4	5	5	4	5	5	4	4	4	5	5
82	2	1	1	0	5	4	4	4	4	4	4	4	4	4	3	4	3	4	4	5	5	5	4	3	2	2	2	2	2	2	2	2	2	2	2	1	2	2	2	3	3	3	3	3	2	2	2	2	2
83	1	1	0	0	3	3	3	4	4	3	4	4	4	3	3	3	3	3	3	4	3	3	4	3	3	3	3	3	3	3	3	3	3	3	3	3	3	3	3	5	5	5	5	5	5	5	5	5	5
84	1	1	0	0	3	3	3	3	3	3	4	4	4	3	3	3	3	3	3	2	3	2	4	3	1	1	1	1	1	1	1	1	1	1	1	3	3	3	3	3	4	4	5	5	4	4	4	5	4
85	1	1	0	0	2	2	2	2	2	2	2	3	2	2	2	2	2	3	3	2	2	1	3	2	2	3	3	3	3	2	3	3	3	3	3	1	3	2	1	5	3	4	4	5	5	3	4	4	5
86	1	1	0	0	2	1	2	1	2	2	1	2	2	2	1	2	2	1	1	2	1	2	3	1	3	4	3	3	3	3	3	3	3	4	4	5	5	5	5	2	3	3	3	3	2	2	2	3	2
87	1	1	1	1	4	3	3	4	4	5	5	4	4	4	5	4	5	3	4	4	5	5	3	5	3	3	3	3	2	3	3	3	3	3	2	2	2	1	3	4	3	3	4	4	4	4	4	4	4
88	2	1	0	0	4	4	3	4	4	4	4	5	4	4	4	4	3	4	4	4	4	4	4	4	2	2	2	2	2	2	2	2	2	2	2	1	2	2	2	4	5	5	4	5	4	5	4	4	5
89	1	1	0	0	1	2	1	2	2	3	3	2	2	3	2	2	1	2	2	1	2	2	3	2	2	3	2	2	3	2	3	3	2	3	3	1	3	2	1	3	3	3	3	3	2	2	2	2	2
90	1	1	1	1	4	3	3	4	4	5	5	3	4	4	5	4	4	5	4	4	5	5	5	5	2	3	3	2	2	2	2	3	2	3	4	2	2	2	2	4	4	3	4	4	4	4	3	3	3
91	1	1	0	0	2	1	1	1	1	3	3	2	3	1	1	2	2	1	1	2	1	1	3	2	3	3	4	3	3	3	3	3	3	4	5	5	5	5	5	2	2	2	2	2	3	3	3	3	3
92	1	1	0	0	1	2	1	2	1	1	1	2	2	2	2	2	2	2	2	2	2	3	3	3	2	3	3	3	3	3	2	2	3	2	2	1	2	1	1	5	5	5	3	3	5	5	5	5	4
93	1	1	0	0	2	1	1	2	1	3	3	2	3	1	1	2	3	1	1	1	3	2	3	2	3	4	3	3	3	3	3	3	3	4	4	5	5	4	5	2	3	3	3	3	2	2	2	3	2
94	1	1	0	0	2	1	1	1	2	2	2	2	3	1	2	2	1	1	1	2	1	1	3	1	3	4	3	4	4	4	3	3	4	4	5	5	5	4	5	3	2	2	2	2	3	3	3	2	2
95	1	1	1	1	4	3	3	4	4	5	3	4	4	4	5	4	5	3	4	4	5	5	3	5	3	3	3	3	3	3	3	3	3	3	3	2	2	2	2	4	4	4	4	4	4	4	4	3	4
96	1	1	0	0	2	2	2	2	2	1	1	3	3	1	2	2	2	3	3	2	2	2	3	2	3	4	4	3	3	4	4	3	4	3	4	5	5	5	5	2	3	3	3	3	2	2	2	2	2
97	1	1	0	0	1	2	1	2	1	1	1	2	2	2	2	2	2	2	2	3	2	3	3	2	2	1	2	3	3	3	2	3	3	1	1	3	2	1	1	5	4	4	3	5	5	4	4	5	5
98	1	1	0	0	3	3	4	3	2	4	3	4	3	3	4	3	4	4	3	2	2	2	2	4	4	4	3	3	3	3	3	4	3	4	4	3	4	3	3	3	5	5	4	5	3	5	5	4	5
99	1	1	0	0	3	4	3	3	4	4	3	3	3	3	3	4	4	4	3	4	3	3	3	3	4	4	3	3	3	4	3	3	3	3	3	3	4	3	3	5	5	5	5	5	5	5	5	5	4
100	1	1	0	0	2	1	1	2	1	1	1	2	3	2	1	1	1	1	1	1	1	2	3	1	3	4	3	3	3	4	3	3	3	4	4	5	5	4	5	3	2	2	2	2	3	3	2	2	2
101	1	1	0	0	2	3	3	2	2	1	2	2	3	1	1	2	2	1	1	1	1	1	3	2	3	4	3	4	4	4	4	3	3	3	5	5	5	4	5	2	3	3	3	3	2	2	2	2	2
102	1	1	0	0	3	3	3	3	3	3	4	3	4	3	3	2	3	3	4	4	3	3	3	3	3	4	3	3	3	3	3	3	3	4	4	3	3	3	3	4	5	3	5	4	4	5	3	5	4
103	1	1	0	0	3	3	4	3	3	4	3	3	3	4	4	4	3	3	4	3	3	4	3	4	3	4	3	3	3	4	3	3	3	3	3	3	4	3	3	5	5	5	4	5	5	5	5	4	5
104	1	1	0	0	3	3	4	3	3	4	3	3	4	4	4	4	3	3	4	4	3	3	3	4	3	3	3	3	3	3	3	3	3	3	3	3	3	3	3	3	4	5	5	5	4	4	5	5	5
105	1	1	0	0	3	3	4	4	3	4	4	3	3	4	3	3	3	3	3	3	3	3	3	3	3	4	3	3	3	4	3	3	3	3	3	3	4	3	3	4	5	4	4	4	4	5	4	4	4
106	2	0	0	0	3	4	3	3	3	4	3	3	3	3	3	3	3	3	5	3	4	3	5	3	2	2	2	2	2	2	2	2	2	2	2	1	2	2	2	5	5	5	5	5	5	5	5	5	5
107	2	0	0	0	3	4	3	4	3	3	3	5	3	3	3	3	3	3	3	3	4	3	3	3	2	2	2	2	2	2	2	2	2	2	2	1	2	2	2	5	5	5	5	5	5	5	5	5	5
108	1	1	0	0	3	3	4	3	3	4	3	4	4	3	4	4	3	3	4	4	4	2	2	4	3	3	3	3	3	3	3	3	3	3	3	3	3	3	3	3	4	4	4	4	4	4	4	4	4
109	1	1	0	0	1	1	1	1	1	2	2	2	3	1	1	2	2	2	1	2	2	2	4	2	3	4	4	3	4	4	4	3	4	4	4	5	5	4	5	3	2	2	2	2	3	2	3	3	2
110	2	1	0	1	5	4	5	5	5	5	5	3	4	5	5	5	5	5	4	5	4	5	5	3	2	3	2	2	3	3	3	3	3	3	3	1	3	2	2	4	4	5	4	4	4	4	5	4	4
111	1	1	0	0	2	2	1	1	1	2	1	2	2	2	1	2	2	1	1	2	1	2	3	2	3	4	4	3	3	4	4	3	4	3	5	5	5	5	5	3	3	3	3	3	2	2	2	2	2
112	2	0	0	0	3	4	3	3	3	3	3	4	3	3	3	3	3	3	5	3	4	3	5	3	2	1	2	2	3	2	2	3	3	2	2	1	2	3	1	5	5	5	5	5	4	5	4	5	5
113	2	1	0	0	4	4	3	4	4	4	4	5	4	4	4	4	3	4	4	4	4	3	4	4	2	3	2	2	3	3	3	3	3	3	3	1	3	4	4	5	5	4	5	5	5	5	4	5	5
114	2	1	1	0	5	4	4	4	4	4	4	4	4	4	3	4	3	4	4	5	5	5	4	3	2	2	2	2	2	2	2	2	2	2	2	1	2	2	2	3	4	5	5	5	5	4	5	5	4
115	1	1	0	0	3	3	3	3	3	3	4	3	4	4	3	2	3	3	3	1	2	2	4	3	4	4	3	3	3	3	3	4	3	4	3	3	3	3	4	5	5	4	4	4	5	5	4	4	4
116	1	1	0	0	3	3	3	3	3	3	4	3	4	3	4	4	3	3	4	4	4	3	4	3	3	3	3	3	3	3	3	3	3	3	3	3	3	3	3	5	5	5	5	5	5	5	5	5	5
117	1	1	0	0	1	2	1	2	1	2	2	3	2	2	2	2	1	2	2	2	3	2	3	2	1	1	1	1	1	1	1	1	1	1	1	1	1	1	1	5	3	5	4	5	5	3	5	4	5
118	1	1	0	0	2	2	1	2	1	2	2	2	2	2	2	2	2	1	1	1	2	2	3	2	3	4	4	4	3	4	4	4	3	4	5	5	5	4	5	2	3	3	3	3	3	2	2	2	2
119	1	1	1	1	4	3	3	4	4	5	5	4	4	4	5	4	4	3	4	4	5	5	5	5	2	2	2	2	2	2	2	2	2	2	2	2	2	2	2	3	3	3	4	4	4	4	3	3	4
120	1	1	1	1	4	3	3	4	4	5	4	3	4	4	5	4	5	5	4	4	5	5	3	5	3	3	2	3	2	2	3	3	3	3	4	3	3	2	3	3	3	3	4	4	4	4	3	3	3
121	1	1	0	0	2	3	3	2	2	1	2	2	2	2	1	2	2	1	1	2	1	2	3	1	3	4	3	4	3	4	4	3	4	4	5	5	5	5	5	2	2	2	2	2	3	3	3	3	3
122	2	0	0	0	3	4	3	3	3	3	3	3	3	3	3	3	3	3	5	3	4	3	3	3	2	3	2	2	3	3	2	3	3	2	3	1	2	2	3	3	4	4	5	5	3	4	4	5	5
123	1	1	0	0	2	2	1	2	1	2	2	2	2	2	2	2	1	1	1	1	2	2	3	2	3	4	3	3	3	4	4	4	4	4	5	5	5	5	5	2	3	3	3	3	3	2	3	2	2
124	1	1	0	0	2	2	2	2	2	2	2	3	2	2	2	2	2	3	3	2	2	1	3	2	2	1	2	2	2	2	2	1	2	2	1	2	1	2	1	5	5	5	4	4	5	5	5	4	4
125	1	1	0	0	2	1	1	1	1	1	1	2	2	2	2	2	2	1	1	2	1	1	3	2	3	4	3	3	4	4	4	3	3	4	5	5	5	5	5	3	2	2	2	2	2	3	2	3	2
126	1	1	0	0	2	2	2	2	2	2	2	3	2	2	2	1	1	3	3	2	2	1	3	2	1	1	2	3	3	3	2	3	3	1	1	3	2	1	1	5	3	5	5	5	5	3	5	5	5
127	2	0	0	0	3	4	3	3	4	4	3	5	3	4	3	3	3	3	3	3	4	3	5	3	2	1	2	2	2	2	2	1	2	2	1	1	1	2	1	3	4	4	4	4	4	4	4	3	4
128	1	1	0	0	2	2	1	2	1	2	2	2	2	2	2	2	2	1	1	1	2	2	3	2	3	3	4	3	3	3	3	3	3	4	5	5	5	5	5	2	3	3	3	3	3	2	3	2	2
129	1	1	0	0	1	1	1	1	1	2	2	2	3	1	1	2	2	2	1	2	2	2	3	2	3	3	3	4	3	4	4	4	3	3	4	5	5	5	5	3	3	3	3	3	2	2	2	2	2
130	1	1	0	0	2	3	3	2	2	2	2	2	2	2	1	2	1	1	1	1	1	1	3	2	3	3	3	3	4	3	3	3	3	4	5	5	5	5	5	3	2	2	2	2	2	3	3	2	2
131	1	1	0	0	3	3	3	4	3	3	4	3	4	3	3	3	3	3	3	2	3	2	4	3	3	3	3	3	3	3	3	3	3	3	3	3	3	3	3	3	3	3	3	3	2	2	2	2	2
132	1	1	0	0	3	3	4	3	3	4	3	4	3	4	3	3	3	3	3	3	3	3	3	4	3	3	3	3	3	3	3	3	3	3	3	3	3	3	3	5	5	4	3	4	5	5	4	3	4
133	1	1	0	0	2	1	1	1	1	1	2	2	2	1	1	2	2	2	1	2	2	2	4	1	3	4	4	3	3	4	3	3	3	4	4	5	5	4	5	2	3	3	3	3	3	2	2	2	2
134	0	0	1	0	1	1	1	1	1	2	2	2	3	1	1	2	2	2	1	2	2	2	3	2	3	4	4	4	4	4	4	4	4	4	4	5	5	4	5	3	2	2	2	2	2	2	3	2	2
135	1	1	0	0	3	2	4	3	4	4	3	4	3	4	4	3	4	4	3	2	2	3	2	2	4	4	3	3	3	4	4	4	3	4	3	3	4	4	4	4	3	5	4	4	4	5	5	4	4
136	1	1	0	0	3	3	3	3	3	3	4	3	4	4	4	4	3	3	4	3	3	4	3	3	3	3	3	3	3	3	3	3	3	3	3	3	3	3	3	5	5	5	5	3	5	5	5	5	4
137	1	1	0	0	3	2	4	3	3	4	4	3	4	3	3	2	4	4	3	4	3	2	4	2	2	1	2	2	2	2	2	1	2	2	1	2	3	2	1	3	4	5	5	5	4	4	5	5	5
138	1	1	0	0	3	3	3	3	3	3	4	3	4	4	3	4	3	4	3	5	5	4	5	4	4	4	3	3	3	4	4	4	3	4	3	3	3	3	4	4	5	5	5	5	4	5	5	5	5
139	2	0	0	0	3	4	3	3	3	3	3	4	3	3	3	3	3	3	5	3	4	3	3	3	2	3	2	2	3	3	3	3	2	2	1	1	3	2	4	4	5	4	3	4	4	5	4	3	4
140	1	1	1	1	4	3	3	4	4	5	5	4	4	4	5	4	5	3	4	4	5	5	5	5	2	2	2	2	2	2	2	2	2	2	2	2	2	2	2	4	4	3	4	4	4	4	3	4	4
141	1	1	0	0	3	3	4	3	3	4	3	3	4	3	4	4	3	3	4	3	3	2	4	2	3	3	3	3	4	3	4	3	3	4	3	3	3	4	4	4	5	4	5	3	4	5	4	5	5
142	0	0	1	0	2	3	3	2	2	2	2	2	3	2	1	2	1	1	1	1	2	1	3	1	3	3	3	3	4	3	3	3	3	4	5	5	5	5	5	3	3	3	3	3	2	2	2	2	2
143	1	1	1	1	4	3	3	4	4	5	3	3	4	4	5	4	4	5	4	4	5	5	3	5	3	3	3	3	3	3	3	3	3	3	3	2	2	2	2	3	3	4	4	4	4	4	4	3	3
144	1	1	0	0	1	2	1	2	1	1	1	2	2	2	2	2	2	2	2	2	2	3	3	2	2	3	2	2	2	3	3	3	3	3	2	2	2	1	2	4	4	5	4	4	5	4	5	4	4
145	1	1	1	1	4	3	3	4	4	5	5	4	4	4	5	4	5	3	4	4	5	5	5	5	3	3	3	3	3	3	3	3	3	3	4	2	2	2	2	4	3	3	4	4	4	4	3	3	3
146	2	1	0	0	4	4	3	4	4	4	4	5	4	4	4	4	3	4	4	4	4	5	4	4	2	3	2	2	3	3	3	3	3	3	3	1	3	3	3	5	5	5	5	5	5	5	5	5	5
147	2	0	1	1	4	4	4	5	4	5	4	3	4	5	4	4	4	5	4	5	4	5	4	5	2	3	2	2	3	3	3	3	3	3	3	1	3	3	3	5	5	4	5	4	5	5	4	4	4
148	1	1	0	0	3	3	3	4	3	4	4	4	4	3	3	3	3	3	3	4	3	2	3	4	3	4	3	3	3	4	3	3	3	3	3	3	4	3	3	3	4	5	5	5	4	4	5	5	5
149	1	1	0	0	3	3	3	3	3	3	5	4	4	4	5	4	3	3	4	5	5	4	5	4	4	4	3	3	3	4	4	4	3	4	3	3	4	3	3	4	5	5	4	5	4	5	5	4	5
150	1	1	0	0	1	2	1	2	2	3	2	3	3	2	2	2	2	2	2	3	3	3	3	3	2	3	3	3	2	3	3	2	3	2	3	2	3	2	2	5	4	5	5	5	5	4	5	5	5
151	0	0	1	0	2	2	1	2	1	2	2	2	2	2	2	1	1	1	1	1	2	2	3	2	3	4	3	3	3	3	4	4	3	4	5	5	5	5	5	2	3	3	3	3	3	2	2	2	2
152	2	1	1	0	5	4	4	4	4	4	4	4	4	4	3	4	3	4	4	5	5	5	4	3	2	2	2	2	2	2	2	2	2	2	2	1	2	2	2	5	5	5	4	5	4	5	4	4	5
153	2	1	1	0	5	4	4	4	4	4	4	5	4	4	3	4	3	4	4	5	5	5	4	3	2	2	2	2	2	2	2	2	2	2	2	1	2	2	2	5	4	5	5	4	5	4	5	5	4
154	0	0	1	0	1	1	1	1	1	2	2	2	3	1	1	2	2	2	1	2	2	2	3	1	3	4	4	3	3	4	4	3	4	4	5	5	5	4	5	2	2	2	2	2	3	3	3	3	3
155	1	1	1	1	4	3	3	4	4	5	4	4	4	4	5	4	5	3	4	4	5	5	3	5	2	2	2	2	2	2	2	2	2	2	2	2	2	2	2	3	3	4	4	4	4	4	4	3	3
156	1	1	0	0	2	1	1	1	1	2	2	2	2	1	2	2	2	1	1	2	2	1	3	2	3	4	3	4	4	4	4	3	4	4	4	5	5	5	5	2	3	3	3	3	2	3	2	2	2
157	1	1	0	0	1	1	1	2	1	3	3	2	2	2	1	2	3	1	1	1	2	2	3	1	3	4	4	4	4	4	4	4	4	4	4	5	5	4	5	2	2	2	2	2	3	3	3	3	3
158	1	1	0	0	3	4	3	3	2	4	4	3	3	3	3	2	3	3	3	4	4	2	3	3	3	3	3	3	3	3	3	3	3	3	3	3	3	3	3	3	4	4	4	4	4	4	4	4	4
159	1	1	0	0	3	3	3	3	3	3	5	4	4	4	5	4	3	3	4	5	5	5	5	4	4	4	3	3	3	4	3	3	3	3	3	3	4	3	3	4	5	5	4	5	4	5	5	4	5
160	1	1	0	0	1	2	1	1	2	3	3	2	3	2	2	2	1	2	2	2	3	2	3	2	2	3	2	2	2	2	3	3	3	3	3	3	2	1	2	5	4	5	5	5	5	4	5	5	5
161	1	1	0	0	1	1	1	1	2	3	3	2	3	1	1	2	2	1	1	2	1	1	3	2	3	4	4	3	3	4	4	3	3	3	5	5	5	4	5	3	3	3	3	3	2	2	2	2	2
162	1	1	0	0	3	3	4	3	4	4	3	3	3	3	3	4	4	4	3	3	3	3	3	3	3	4	3	3	3	3	3	3	3	4	4	3	3	3	3	4	4	5	5	5	4	4	5	5	5
163	1	1	0	0	3	3	4	3	3	3	4	3	4	3	4	4	3	3	4	3	3	3	4	4	3	3	3	3	4	3	3	3	3	4	3	3	3	3	3	5	5	4	5	5	5	5	4	5	5
164	1	1	0	0	3	3	3	3	3	3	4	3	4	3	4	3	3	4	3	2	2	2	4	3	4	4	3	3	3	4	3	3	3	3	3	3	4	3	3	5	5	5	5	5	5	5	5	5	5
165	1	1	0	0	3	3	3	3	3	3	4	4	4	4	3	4	3	3	4	3	3	3	4	3	4	4	3	3	3	3	4	4	3	4	3	3	3	4	4	4	4	5	4	5	4	4	5	4	5
166	2	0	0	0	3	4	3	3	3	3	3	3	3	3	3	3	3	3	5	3	4	3	5	3	2	3	2	2	3	3	3	3	3	3	3	1	4	3	3	5	5	5	5	5	5	5	5	5	5
167	2	0	0	0	3	4	3	3	4	3	3	5	3	3	3	3	3	3	3	3	4	3	3	3	2	1	2	2	2	2	2	1	2	2	1	1	1	2	1	4	5	4	4	4	4	5	4	4	4
168	1	1	0	0	3	3	4	3	3	4	3	3	3	3	4	4	3	3	4	3	4	2	2	3	3	3	3	3	3	3	3	3	3	3	3	3	3	3	3	4	5	5	5	5	4	5	4	5	4
169	1	1	0	0	1	1	1	1	2	3	3	2	3	2	1	2	2	1	1	1	2	2	3	1	3	4	3	3	3	3	3	3	4	4	4	5	5	5	5	3	3	3	3	3	2	2	2	2	2
170	1	1	1	1	4	3	3	4	4	5	5	3	4	4	5	4	4	5	4	4	5	5	5	5	2	2	2	2	2	2	2	2	2	2	2	2	2	2	2	4	4	4	4	4	4	4	4	4	4
171	1	1	0	0	1	1	1	2	1	3	3	2	3	2	1	2	1	1	1	1	1	1	4	2	3	4	3	4	3	3	4	3	4	4	5	5	5	4	5	2	2	2	2	2	3	3	3	3	3
172	1	1	1	1	4	3	3	4	4	5	3	4	4	4	5	4	5	3	4	4	5	5	3	5	3	3	3	3	2	3	3	3	3	2	3	3	3	2	3	4	3	4	4	4	4	4	4	4	3
173	2	1	0	0	4	4	3	4	4	4	4	5	4	4	4	4	3	4	4	4	4	4	4	4	2	2	2	2	2	2	2	2	2	2	2	1	2	2	2	5	4	5	5	4	5	4	5	4	4
174	2	0	1	1	4	4	4	5	4	5	4	3	4	5	4	5	4	5	4	5	4	5	4	3	2	2	2	2	3	2	3	2	2	3	3	1	2	2	3	4	5	5	4	5	4	5	4	4	5
175	1	1	0	0	3	4	3	3	4	4	3	3	4	3	3	2	4	3	3	2	4	4	3	3	4	4	3	3	3	3	4	4	3	4	4	3	3	4	3	5	5	4	5	5	5	5	4	5	5
176	1	1	0	0	3	4	3	3	3	3	4	4	4	3	4	3	3	3	4	3	4	3	4	3	1	1	1	1	1	1	1	1	1	1	1	3	3	3	3	5	5	3	4	5	5	5	4	4	4
177	1	1	0	0	1	2	1	2	2	2	3	3	3	2	2	2	2	2	2	3	3	2	3	2	2	3	3	3	3	3	3	3	3	2	2	2	3	1	2	5	4	5	3	5	5	4	5	4	4
178	1	1	0	0	1	2	1	1	2	3	3	2	3	2	2	2	2	2	2	3	3	2	4	3	2	3	2	2	3	3	3	2	3	3	3	3	2	1	2	5	5	5	5	5	5	5	5	5	5
179	2	0	1	1	4	4	4	5	4	5	4	4	4	5	4	4	4	3	4	5	4	5	4	5	2	3	2	2	3	3	2	3	3	2	2	1	3	3	2	5	4	3	5	5	5	4	3	4	5
180	2	1	0	0	4	4	3	4	4	4	4	5	4	4	4	4	3	4	4	4	4	3	4	4	2	2	2	2	2	2	2	2	2	2	2	1	2	2	2	5	5	5	5	4	5	5	5	5	4
181	1	1	0	0	2	3	3	2	1	2	2	2	3	2	1	1	1	1	1	1	1	2	3	1	3	3	3	3	3	3	3	3	3	3	5	5	5	5	5	3	3	3	3	3	2	2	2	2	2
182	2	0	0	0	3	4	3	4	3	3	3	4	3	3	3	3	3	3	5	3	4	3	5	3	2	2	2	2	2	2	2	2	2	2	2	1	3	2	2	3	4	5	5	5	4	4	5	4	4
183	1	1	0	0	2	2	1	2	1	2	1	2	2	2	2	3	2	1	1	1	1	2	3	2	3	4	4	3	3	3	4	3	4	3	4	5	5	5	5	2	2	2	2	2	3	3	3	3	3
184	1	1	0	0	1	2	1	1	2	3	2	2	2	2	2	2	2	2	2	2	3	2	3	2	2	3	3	3	3	3	3	3	3	3	3	2	2	2	2	4	5	4	5	5	4	5	4	5	5
185	1	1	0	0	2	1	1	1	1	1	2	2	2	1	1	2	1	2	1	2	2	2	3	2	3	4	3	4	4	4	4	3	3	4	4	5	5	5	5	3	3	3	3	3	2	2	2	2	2
186	1	1	0	0	2	1	1	1	2	1	1	2	2	1	1	2	2	1	1	2	2	1	3	1	3	4	3	3	3	3	3	3	3	4	5	5	5	5	5	3	3	3	3	3	2	2	2	2	2
187	2	1	0	1	5	4	5	5	5	5	5	4	4	5	5	5	5	5	3	5	4	5	5	3	2	3	2	2	3	3	3	3	3	3	4	1	3	3	4	5	5	5	3	5	5	5	5	3	5
188	1	1	0	0	1	2	1	1	2	3	2	2	3	2	2	2	2	2	2	3	2	2	3	3	2	3	2	2	3	3	3	2	2	3	3	2	2	1	2	5	4	5	5	5	5	4	5	5	5
189	1	1	0	0	1	1	1	1	1	2	2	2	3	1	1	2	1	2	1	2	2	2	3	1	3	4	4	3	3	3	4	3	4	3	4	5	5	4	5	2	2	2	2	2	3	3	3	3	3
190	1	1	0	0	2	1	1	1	1	1	2	2	3	1	2	2	2	1	1	1	3	1	3	2	3	4	4	4	4	4	4	4	4	4	4	5	5	4	5	2	3	3	3	3	3	2	2	3	2
191	1	1	0	0	1	2	1	2	1	1	1	2	2	2	2	2	2	2	2	2	3	2	3	3	2	3	3	3	3	2	3	3	3	3	3	3	2	2	2	5	5	4	5	4	4	5	4	5	4
192	1	1	1	1	4	3	3	4	4	5	5	3	4	4	5	4	4	5	4	4	5	5	5	5	3	3	3	3	2	3	3	3	3	3	2	3	3	3	2	4	3	4	4	4	4	4	4	4	4
193	1	1	1	1	4	3	3	4	4	5	4	4	4	4	5	4	5	3	4	4	5	5	3	5	3	3	3	3	3	3	3	3	3	3	4	4	2	2	2	3	3	3	4	4	4	4	3	3	3
194	1	1	1	1	4	3	3	4	4	5	5	4	4	4	5	4	5	3	4	4	5	5	5	5	3	3	3	3	3	3	3	3	3	3	3	2	2	2	2	4	3	4	4	4	4	4	4	3	3
195	2	0	0	0	3	4	3	3	3	3	3	3	3	3	3	3	3	3	5	3	4	3	3	3	2	3	2	2	3	3	3	3	3	3	3	1	3	3	3	5	5	5	4	4	5	5	5	4	4
196	1	1	0	0	1	2	1	2	1	3	3	2	3	2	1	2	3	1	1	1	3	2	4	1	3	3	3	3	3	3	4	4	4	4	5	5	5	4	5	2	2	2	2	2	3	3	3	3	3
197	1	1	0	0	1	2	1	1	2	2	3	2	3	3	2	1	1	2	2	3	3	2	3	2	2	3	2	2	2	3	3	3	2	2	1	3	3	1	2	5	5	5	5	5	5	5	5	5	5
198	1	1	0	0	2	1	1	1	1	1	2	2	2	1	1	2	2	2	1	2	2	2	3	2	3	4	3	3	3	3	4	3	4	4	5	5	5	4	5	3	3	3	3	3	2	2	2	2	2
199	2	0	0	0	3	4	3	3	4	3	3	5	3	3	3	3	3	3	3	3	4	3	5	3	2	3	2	2	2	3	3	3	2	3	3	1	2	2	4	4	5	4	4	5	4	4	4	4	5
200	2	0	1	1	4	4	4	5	4	5	4	3	4	5	4	4	4	5	4	5	4	5	4	5	2	3	2	2	3	3	3	3	3	3	3	1	3	3	3	5	5	5	5	5	5	5	5	4	5
201	1	0	0	0	2	2	1	2	1	2	2	2	2	2	1	2	2	1	1	1	1	2	3	2	3	3	3	3	3	3	3	3	3	3	5	5	5	5	5	3	3	3	3	3	2	2	2	2	2
202	1	1	0	0	3	4	3	3	3	3	3	4	4	3	4	3	4	4	3	3	3	4	3	3	4	4	3	3	3	3	3	3	3	3	3	3	4	3	3	3	5	5	5	4	4	5	5	5	4
203	2	1	0	1	5	4	5	5	5	5	5	4	4	5	5	4	4	3	4	5	4	5	5	3	2	2	2	2	2	2	2	2	2	2	2	1	2	2	2	4	5	5	5	5	4	5	4	5	5
204	1	1	0	0	3	3	3	3	3	3	4	4	4	3	4	4	3	3	4	2	2	2	3	4	3	4	3	3	4	4	3	3	3	3	3	3	4	3	3	5	5	4	5	4	5	5	4	5	4
205	1	1	0	0	3	3	3	3	3	3	4	4	4	3	4	3	3	3	3	4	2	4	3	3	3	4	3	3	3	3	3	3	3	4	3	3	3	3	3	5	5	4	4	4	5	5	4	4	4
206	1	0	0	0	2	2	1	2	1	1	2	2	3	1	1	2	1	1	1	1	2	1	3	2	3	4	4	4	4	4	4	4	4	4	4	5	5	4	5	2	2	2	2	2	3	3	3	3	3
[truncated: 39 more columns]

## Sheet: MS (Normalization)
Normalization of Data in Main Survey
Group	STEF	STEC	STER	STEL	STEB	SBTC	SBTE	SBTP	RPBEF	RBPET	MPSST	MPSRE	MPSGV	PFFHST	PFFHRE	PFFHGV
1	4	3.8	4.2	3.8	3.8	2	2	1.8	3.8	3.6	2.6	3	2.8	3.5	3	4
2	3	3	3.8	3	3.2	3.6	3.6	3	4	4	3.4	3.8	3.6	3	3	3
3	2	2	1.8	1.2	1.8	3.8	4	4.6	2.2	2.2	4	4	4	3.5	3	3
4	2	1.6	1.8	1.6	2.6	3.8	4	4.6	2.8	2.4	3.8	4	4.2	4	4	4
5	2	1.8	2.2	1.6	1.6	3.2	3.6	5	2.2	2.2	4	4	4	3.5	3	3
6	3	3.4	3.6	3.2	3.4	3.4	3.8	3.2	4.4	4.6	3.8	3.4	3.6	2	2	2
7	3	3.2	3.8	3	3.4	3	3	3	4.2	4.2	4	4.4	4	4.5	4	4
8	2	2	1.8	2.4	2.2	3.4	3.4	5	2.8	2.2	3.8	4	4	3.5	3	3
9	3	1.4	2.2	1.8	2.6	2.4	2.6	1.8	5	5	4	4	4	3	3	3
10	2	1.6	2.6	1.4	1.8	3.6	3.4	4.8	2.2	2.2	4	4.2	4	3.5	3	3
11	3	1.4	2.6	1.8	2.8	2.8	2.8	1.6	4.4	4.4	3.8	4.2	4.2	4.5	4	4
12	3	3.2	4	3.4	3.2	1	1	2.6	4.6	4.6	4	4	4	3	3	3
13	3	3	3.6	3.2	3.4	1.8	1.8	1.8	4	4	3.8	3.4	3.6	3	3	3
14	2	1.4	2.2	1.6	1.8	3.2	3.4	4.8	2.8	2.4	4	4	4	3.5	3	3
15	2	2.2	2	1.4	1.8	3.2	3.8	5	2.2	2.2	3.8	4	3.2	4	4	4
16	3	3	3.6	2.6	3	3.4	3.8	3.2	4.6	4.4	3.4	3.8	3.6	3	3	3
17	3	3	3.6	3.6	3.2	3.2	3.2	3.2	5	5	4	4.4	3.8	4.5	4	4
18	3	3.2	3.6	3.6	3.8	3.4	3.8	3.4	4.4	4.4	4	3.8	3.6	2	2.5	2.5
19	3	3	3.6	2.8	2.8	3.4	3.8	3.2	4.8	4.8	3.8	3.4	3.6	3	3	3
20	4	3.8	4.2	3.8	4.2	2.4	2.6	2.2	4.4	4.4	2.6	2.8	2.6	3	3	3.5
21	4	3.8	4.2	3.8	4	2.2	2.6	2.4	4.6	4.6	2.2	2.6	2.6	3	4.5	3
22	3	3	3.8	3.6	3.2	3.2	3.2	3.2	4.4	4.6	3.8	4	4	4	4.5	4
23	2	1	2	1.6	2.2	3.8	4	4.6	3	2	4	4	4	3.5	3	3
24	3	2	2.2	2	2	2.4	2.6	1.6	4.4	4.4	3	3.8	3.8	3	3	3
25	2	2.2	1.8	1.6	1.8	3.4	3.2	4.8	2.8	2.4	4	4	4	3.5	3	3
26	3	3.4	3.4	3.4	3.2	3.4	3.8	3.4	4.4	4.6	4	4	4	2.5	2	2
27	3	3.4	3.6	3	3.2	3	3	3	5	5	4	3.8	4	5	4	4
28	2	1.6	2	1.4	1.8	3	3.6	5	2.2	2	3.8	4	4	3.5	3	3
29	2	1.6	1.8	1.6	2	3.6	3.8	5	2.8	2.4	4	4	4	3.5	3	3
30	3	3.2	3.6	3.2	3.4	3.4	3.8	3.6	4.6	4.6	3.4	3.8	3.6	3	3	3
31	3	3.2	3.2	3.6	3.2	3	3	3	5	5	3.6	4	4.4	4	4	4.5
32	3	3	3.4	3.2	3.4	3.4	3.2	3.2	4.6	4.6	4	4	4	3	3	3
33	3	3.4	3.8	3.4	3.4	3.4	3.8	3.2	4	4	3.8	3.4	3.6	3	3	3
34	5	4.2	4	3.6	4.4	2	2	1.8	4.4	4.4	2.6	2.8	2.8	2	2	2
35	4	3.8	4.2	3.8	3.8	2.2	2.4	2.2	4.4	4.4	2.8	2.8	2.8	4	4	4
36	3	3	3.6	3.6	2.6	3	3	3	4.4	4.2	4	4.2	4	3	4	3.5
37	2	1.6	2	1.4	2.2	3.4	3.6	5	2.2	2	3.6	4	4	3.5	3	3
38	3	2	2.2	2.4	2	2	2.4	1.6	5	5	4	4.4	4.2	3	3	3
39	3	3.2	3.6	3	3.4	3	3	3	4.4	4.6	4	4	4	4.5	4	4
40	3	3	3.4	3	3	1.8	1.8	1.8	4.6	4.6	3.4	3.8	3.6	3	3	3
41	2	2	2.2	1	2	3.4	3.4	4.6	2.6	2.6	3.8	4	4	3.5	3	3
42	2	1.6	1.8	1.6	1.8	3.4	3.8	4.8	2.2	2.4	4	4	4	3.5	3	3
43	3	3	3.6	2.8	2.8	3.4	3.8	3	4.6	4.8	4	4.4	4.4	3	3	3
44	3	3.2	3.4	3.6	3	3	3	3	4	4.4	3.8	4.4	4.6	2.5	3.5	4
45	3	3	3.4	3	3.2	3.2	3.2	3.2	4.4	4.4	4	4	4	4	4.5	4
46	3	3.2	3.6	3	3	3.4	3.8	3.4	4.6	4.4	3.8	3.4	3.6	3	3	3
47	4	3.8	4.2	3.8	4.2	2.4	2.8	2.6	4.2	4.6	2.6	3.2	2.8	5	5	4.5
48	5	3.6	4	4.2	4.4	2	2	2	3.6	3.6	2	2	2	3.5	3	5
49	3	3.2	3.6	3.6	3.4	3	3	3	4.6	4.8	4	3.6	3.6	4	4	4
50	2	1.6	1.8	1.6	1.8	3.4	3.6	4.6	2.4	2.4	4	3.8	4	3.5	3	3
51	5	4.8	4.4	4.4	4.8	2.4	3	2.6	3.8	4	2.8	2.8	3.4	5	5	4.5
52	3	1.4	1.6	2	2.8	2.4	2.8	2.4	4.2	4.2	4	4	4	3	3	3
53	5	3.6	4.2	4.2	4.8	2.6	2.4	2.6	3.6	3.6	2.6	2.8	2.4	2	2	2
54	4	3.8	4.2	3.8	4	2.2	2.8	2.4	4.8	4.4	2.4	2.2	2.4	4	4	4.5
55	5	4.2	4	3.6	4.4	2	2	1.8	4.8	4.6	2.4	2.4	2.4	2	2	2
56	3	3.2	4	2.6	2.6	1.8	1.8	1.8	4.6	4.6	3.8	3.4	3.6	3	3	3
57	3	3.2	3.6	3.6	3.4	3.4	3.6	3.4	4.8	4.8	4	4.4	3.8	3	3	3
58	3	2	2.2	2.4	2.2	3	3	1.8	5	5	4	4.2	3.8	4	4	4
59	3	1	2	1.2	2	3.4	3.8	5	2.2	2.6	4	4	4	3.5	3	3
60	5	3.6	4.2	4.6	4.4	2.2	2	2.2	4	4	2.6	2.6	2.2	2	2	2
61	4	3.8	4.2	3.8	3.8	2.8	4	3.4	4	4	2.6	2.8	3	4	4	4
62	3	1.2	1.8	1.6	2.2	3.6	3.8	5	2.8	2.4	4	3.8	4	4.5	4	4
63	5	3.6	4	4	4.8	3	3	2.4	3.6	3.6	2.6	3	2.4	2	4	5
64	3	2.4	1.6	1.4	2	3.2	3.6	5	2.2	2.4	4	4.2	4.8	4.5	4	4
65	3	1.4	2	1.4	1.6	3.6	3.8	4.6	2.8	2.2	3.8	3.8	3.8	3.5	3	3
66	3	3	3.4	3.6	2.8	3.2	3.2	3.2	4.2	4.4	4	4	4	4.5	4	4
67	3	3.4	4	3.8	3.6	3.4	3.8	3	4	4.4	3.8	3.4	3.6	3	3	3
68	3	1.2	2.2	1.4	2.4	3.6	3.6	5	2.2	2.2	3.8	3.8	4	3.5	3	3
69	3	1.6	3	2	2.6	3	3	1.8	4.6	4.4	4	4	4	3	3	3
70	3	3.4	3.4	3.6	3	3.2	3.2	3.2	5	5	3.4	3.8	3.6	3	3	3
71	3	3	3.6	3.6	3.4	3.2	3.6	3.2	4.2	4.4	3.8	4	4.2	4.5	4	4
72	3	3.4	3.6	3	3.4	3	3	3	4.4	4.4	4	4	4	4.5	4	4.5
73	3	3	3.4	3	3	3	3	3	5	5	4	4	4	3	3	3
74	5	3.6	4	4.6	4.8	2.4	2.6	2.2	3.6	3.6	2.2	2.4	2.6	2	4	4.5
75	5	4.2	4	3.6	4.4	2	2	1.8	5	4.8	2.4	2.4	2.6	2	2	2
76	3	3	3.8	3.6	3.6	3	3	3	4.6	4.6	3.6	3.8	4	4	4	4
77	3	1	2	1.6	2.2	3.2	3.8	5	2.8	2.2	4	3.8	4.4	3.5	3	3
78	3	3.2	3.8	3	3.6	2	2	1.8	3.8	3.8	5	5	5	5	4	4.5
79	3	1.6	2	1.2	2	3.2	3.4	4.8	2.2	2.2	4	4	4	4	4	4
80	3	3.2	3.2	3.4	3.2	2.2	3	2.2	4.4	4.2	3.8	3.6	3.2	3.5	3.5	4
81	4	3.8	4.2	3.8	4.2	2.8	4	3.4	4.8	4.4	2.8	3	3	4	4	4.5
82	5	4.2	4	3.6	4.4	2	2	1.8	3	2	3	2.6	2.6	2	2	2
83	3	3.4	3.6	3	3.4	3	3	3	5	5	4	4	4	4	4	4
84	3	3	3.6	3	2.8	1	1	2.6	4.2	4.2	4	4	4	3	3.5	4
85	3	2	2.2	2.4	2	2.8	2.8	2	4.2	4.2	4	4	4	3	3	3
86	3	1.6	1.8	1.4	1.8	3.2	3.2	4.8	2.8	2.2	4	4	4	3.5	3	3
87	5	3.6	4.4	4.2	4.4	2.8	3	2	3.6	4	2.4	2.6	3	3	4.5	3.5
88	4	3.8	4.2	3.8	4	2	2	1.8	4.6	4.4	2	2	2	4.5	5	4.5
89	3	1.6	2.6	1.8	2	2.4	2.6	2	3	2	3.8	3.8	4	3	3	3
90	5	3.6	4.2	4.4	4.8	2.4	2.4	2.4	3.8	3.4	2.4	2.4	2.2	3.5	5	3.5
91	3	1.2	2.4	1.4	1.8	3.2	3.2	5	2	3	3.6	3.8	4	3.5	3	3
92	3	1.4	1.6	2	2.6	2.8	2.4	1.4	4.2	4.8	4	4	4	3	3	3
93	3	1.4	2.4	1.6	2.2	3.2	3.2	4.6	2.8	2.2	3.4	4	4	3.5	3	3
94	3	1.4	2	1.4	1.6	3.6	3.6	4.8	2.2	2.6	4	4	4	4.5	4	4
95	5	3.6	4	4.2	4.4	3	3	2.2	4	3.8	2.4	2.4	2.6	3.5	3.5	3
96	3	2	1.8	2.4	2.2	3.4	3.6	4.8	2.8	2	4	3.8	4	3.5	3	3
97	3	1.4	1.6	2	2.6	2.2	2.4	1.6	4.2	4.6	3.8	4	4	3	3	3
98	3	3	3.4	3.6	2.4	3.4	3.4	3.4	4.4	4.4	3.4	3.8	3.6	3	3	3
99	3	3.4	3.2	3.6	3.2	3.4	3.2	3.2	5	4.8	3.8	3.4	3.6	3	3	3
100	3	1.4	1.8	1	1.6	3.2	3.4	4.6	2.2	2.4	3.8	4	4.2	3.5	3	3
101	3	2.4	1.8	1.4	1.6	3.6	3.4	4.8	2.8	2	4	4	4	4	4	4
102	3	3	3.4	3	3.2	3.2	3.2	3.2	4.2	4.2	4	4	4	2	2.5	2.5
103	3	3.2	3.4	3.6	3.4	3.2	3.2	3.2	4.8	4.8	4	3.8	4.4	4.5	4	4
104	3	3.2	3.6	3.6	3.4	3	3	3	4.4	4.6	4	3.8	4.4	4.5	4	4
105	3	3.4	3.6	3	3	3.2	3.2	3.2	4.2	4.2	4	4	4	2.5	3.5	4
106	3	3.2	3.2	3.4	3.6	2	2	1.8	5	5	3.8	4.2	3.6	3.5	3.5	3
107	3	3.4	3.4	3	3.2	2	2	1.8	5	5	3.8	4.4	4	4.5	4	4.5
108	3	3.2	3.6	3.6	3.2	3	3	3	3.8	4	3.8	3.8	4	4.5	4.5	4.5
109	3	1	2	1.6	2.4	3.6	3.8	4.6	2.2	2.6	4	4	4	3.5	3	3
110	5	4.8	4.4	4.8	4.4	2.4	3	2.2	4.2	4.2	2.6	2.6	3.2	3.5	3	5
111	3	1.4	1.8	1.4	2	3.4	3.6	5	3	2	4	4	4	3.5	3	3
112	3	3.2	3.2	3.4	3.6	2	2.4	1.8	5	4.6	4	4.2	4.2	2.5	4	3.5
113	4	3.8	4.2	3.8	3.8	2.4	3	3	4.8	4.8	2.6	2.8	2.6	4	4.5	4
114	5	4.2	4	3.6	4.4	2	2	1.8	4.4	4.6	2.6	2.6	2.4	2	2	2
115	3	3	3.6	2.8	2.4	3.4	3.4	3.2	4.4	4.4	3.4	3.8	3.6	3	3	3
116	3	3	3.4	3.6	3.6	3	3	3	5	5	4	3.8	4.2	4	4	4.5
117	3	1.4	2.2	1.8	2.4	1	1	1	4.4	4.4	4	4	4	3	3	3
118	3	1.6	2	1.6	2	3.6	3.8	4.8	2.8	2.2	4	4	4	4.5	4	4
119	5	3.6	4.4	4	4.8	2	2	2	3.4	3.6	2.4	2.2	2.4	2	2	2
120	5	3.6	4	4.6	4.4	2.6	2.8	3	3.4	3.4	2.2	2.6	2.6	4	5	4.5
121	3	2.4	1.8	1.4	1.8	3.4	3.8	5	2	3	3.8	3.8	3.8	3.5	3	3
122	3	3.2	3	3.4	3.2	2.4	2.6	2.2	4.2	4.2	5	5	5	4.5	4.5	4
123	3	1.6	2	1.4	2	3.2	4	5	2.8	2.4	3.6	3.4	4.2	4	4	4
124	3	2	2.2	2.4	2	1.8	1.8	1.4	4.6	4.6	4	4	4	3	3	3
125	3	1.2	1.6	1.6	1.8	3.4	3.6	5	2.2	2.4	3.4	4	4	4.5	4	4
126	3	2	2.2	2	2	2	2.4	1.6	4.6	4.6	3.8	4	4	3	3	3
127	3	3.4	3.8	3	3.6	1.8	1.8	1.2	3.8	3.8	3.8	4	3.4	2	2	2
128	3	1.6	2	1.6	2	3.2	3.2	5	2.8	2.4	4	4	4	3.5	3	3
129	3	1	2	1.6	2.2	3.2	3.6	4.8	3	2	4	4	4	4	4	4
130	3	2.4	2	1.2	1.6	3.2	3.2	5	2.2	2.4	4	4	4	3.5	3	3
131	3	3.2	3.4	3	2.8	3	3	3	3	2	4	4	4	4	4	4
132	3	3.2	3.6	3	3.2	3	3	3	4.2	4.2	4	4	4	2.5	3.5	3.5
133	3	1.2	1.6	1.6	2.2	3.4	3.4	4.6	2.8	2.2	4	4	4	3.5	3	3
134	2	1	2	1.6	2.2	3.8	4	4.6	2.2	2.2	3.8	3.8	4	3.5	3	3
135	3	3.2	3.6	3.6	2.2	3.4	3.8	3.6	4	4.4	4	4	4	2	2.5	2
136	3	3	3.6	3.6	3.2	3	3	3	4.6	4.8	4	4	4	4.5	4.5	4
137	3	3	3.6	3.2	3	1.8	1.8	1.8	4.4	4.6	3.8	3.4	3.6	3	3	3
138	3	3	3.6	3.4	4.6	3.4	3.8	3.2	4.8	4.8	4	4	4	3	3	3
139	3	3.2	3.2	3.4	3.2	2.4	2.6	2.2	4	4	3.8	4	3.4	3	3.5	4.5
140	5	3.6	4.4	4.2	4.8	2	2	2	3.8	3.8	2	2	2	2.5	2.5	2
141	3	3.2	3.4	3.6	2.8	3.2	3.4	3.4	4.2	4.6	3.8	4	4.4	4.5	4	4
142	2	2.4	2.2	1.2	1.6	3.2	3.2	5	3	2	4	4	4	3.5	3	3
143	5	3.6	3.8	4.4	4.4	3	3	2.2	3.6	3.6	2.6	3.2	2.8	3	5	4
144	3	1.4	1.6	2	2.4	2.2	3	1.8	4.2	4.4	4	4	4	3	3	3
145	5	3.6	4.4	4.2	4.8	3	3	2.4	3.6	3.4	2.6	2.8	2.8	4	4	4
146	4	3.8	4.2	3.8	4.2	2.4	3	2.6	5	5	2.6	2.8	2.4	2.5	2.5	2.5
147	5	4.2	4.2	4.2	4.6	2.4	3	2.6	4.6	4.4	4.2	4.2	3.8	4.5	4	4.5
148	3	3.2	3.8	3	3.2	3.2	3.2	3.2	4.4	4.6	4	4	4	4	4	4
149	3	3	4	3.8	4.6	3.4	3.8	3.2	4.6	4.6	3.4	3.8	3.6	2.5	2.5	2.5
150	3	1.6	2.6	2	3	2.6	2.6	2.4	4.8	4.8	4	4	4	3	3	3
151	2	1.6	2	1.2	2	3.2	3.6	5	2.8	2.2	4	4	4	3.5	3	3
152	5	4.2	4	3.6	4.4	2	2	1.8	4.8	4.4	2.8	2.6	2.8	2	2	2
153	5	4.2	4.2	3.6	4.4	2	2	1.8	4.6	4.6	2.2	2.6	2.4	2	2	2
154	2	1	2	1.6	2	3.4	3.8	4.8	2	3	3.8	3.8	4	3.5	3	3
155	5	3.6	4.2	4.2	4.4	2	2	2	3.6	3.6	2.4	2.8	2.4	4	4.5	4
156	3	1.2	1.8	1.6	2	3.6	3.8	4.8	2.8	2.2	3.4	4	4	3.5	3	3
157	3	1.2	2.4	1.6	1.8	3.8	4	4.6	2	3	4	4	4	3.5	3	3
158	3	3	3.4	2.8	3.2	3	3	3	3.8	4	3.8	3.4	3.6	3	3	3
159	3	3	4	3.8	4.8	3.4	3.2	3.2	4.6	4.6	4	4	4	3	3	3
160	3	1.4	2.6	1.8	2.4	2.2	2.8	2.2	4.8	4.8	4	4	4	3	3	3
161	3	1.2	2.4	1.4	1.8	3.4	3.4	4.8	3	2	4	4	4	3.5	3	3
162	3	3.4	3.2	3.6	3	3.2	3.2	3.2	4.6	4.6	3.8	3.4	3.6	3	3	3
163	3	3.2	3.4	3.6	3.4	3.2	3.2	3	4.8	4.8	3.8	4	4.4	4.5	4	4.5
164	3	3	3.4	3.4	2.6	3.4	3.2	3.2	5	5	3.4	3.8	3.6	3	3	3
165	3	3	3.8	3.4	3.2	3.4	3.6	3.4	4.4	4.4	4	4	4	3	3	3
166	3	3.2	3	3.4	3.6	2.4	3	2.8	5	5	4.8	4	3.8	2.5	4	3.5
167	3	3.4	3.4	3	3.2	1.8	1.8	1.2	4.2	4.2	4	4.4	4.2	3	3.5	4.5
168	3	3.2	3.2	3.6	2.8	3	3	3	4.8	4.4	4	3.8	4.4	4	4	4
169	3	1.2	2.6	1.4	1.8	3.2	3.4	4.8	3	2	4	4	4	3.5	3	3
170	5	3.6	4.2	4.4	4.8	2	2	2	4	4	2.6	3	2.6	2	2	2
171	3	1.2	2.6	1.2	1.8	3.4	3.6	4.8	2	3	4	3.8	4	5	4	4
172	5	3.6	4	4.2	4.4	2.8	2.8	2.8	3.8	3.8	2.4	2.2	2.4	4	5	4.5
173	4	3.8	4.2	3.8	4	2	2	1.8	4.6	4.4	2.8	2.8	3	3.5	3.5	4
174	5	4.2	4.2	4.4	4.2	2.2	2.4	2.2	4.6	4.4	5	5	5	3	4.5	3.5
175	3	3.4	3.4	3	3.2	3.4	3.6	3.4	4.8	4.8	3.8	3.4	3.6	3	3	3
176	3	3.2	3.6	3.4	3.4	1	1	2.6	4.4	4.4	3.4	3.8	3.6	3	3	3
177	3	1.6	2.6	2	2.6	2.8	2.8	2	4.4	4.4	4	4	4	3	3	3
178	3	1.4	2.6	2	3	2.4	2.8	2.2	5	5	4	4	4	4	4	4
179	5	4.2	4.4	3.8	4.6	2.4	2.6	2.2	4.4	4.2	4.4	4.2	4.4	3	4.5	4
180	4	3.8	4.2	3.8	3.8	2	2	1.8	4.8	4.8	2	2	2	4	4.5	4.5
181	3	2.2	2.2	1	1.6	3	3	5	3	2	3.8	3.8	4	3.5	3	3
182	3	3.4	3.2	3.4	3.6	2	2	2	4.4	4.2	4	3.6	4.2	3.5	3.5	4
183	3	1.6	1.8	1.8	1.8	3.4	3.4	4.8	2	3	4	4	4	3.5	3	3
184	3	1.4	2.2	2	2.4	2.8	3	2.2	4.6	4.6	4	4	4	3	3	3
185	3	1.2	1.6	1.4	2.2	3.6	3.6	4.8	3	2	3.2	4	4.2	3.5	3	3
186	3	1.4	1.4	1.4	1.8	3.2	3.2	5	3	2	4	4	4	4	4	4
187	5	4.8	4.6	4.6	4.4	2.4	3	3	4.6	4.6	2.6	3.4	3.2	3.5	5	3
188	3	1.4	2.4	2	2.6	2.4	2.6	2	4.8	4.8	4	4	4	5	4	4
189	3	1	2	1.4	2	3.4	3.4	4.6	2	3	4	4	4	4	4	4
190	3	1.2	1.8	1.6	2	3.8	4	4.6	2.8	2.4	3.6	4	4	3.5	3	3
191	3	1.4	1.6	2	2.6	2.8	2.8	2.4	4.6	4.4	4	4	4	3	3	3
192	5	3.6	4.2	4.4	4.8	2.8	3	2.6	3.8	4	2.4	2.2	2.8	3	3	4.5
193	5	3.6	4.2	4.2	4.4	3	3	2.8	3.4	3.4	2.6	2.6	2.4	3	3	4
194	5	3.6	4.4	4.2	4.8	3	3	2.2	3.8	3.6	2.8	2.8	3.2	3	5	3.5
195	3	3.2	3	3.4	3.2	2.4	3	2.6	4.6	4.6	4	3.2	3.8	4.5	4	4.5
196	3	1.4	2.6	1.6	2.2	3	3.8	4.8	2	3	3.4	3.6	4.6	4.5	4	4
197	3	1.4	2.6	1.6	2.6	2.2	2.6	2	5	5	3.8	3.8	4	3	3	3
198	3	1.2	1.6	1.6	2.2	3.2	3.6	4.8	3	2	3.8	3.8	4	4	4	4
199	3	3.4	3.4	3	3.6	2.2	2.8	2.4	4.4	4.2	4.2	4.2	4.2	3.5	4	3.5
200	5	4.2	4.2	4.2	4.6	2.4	3	2.6	5	4.8	4.2	4.4	4.4	4.5	4	5
201	2	1.6	2	1.4	1.8	3	3	5	3	2	4	4	4	3.5	3	3
202	3	3.2	3.4	3.6	3.2	3.4	3	3.2	4.4	4.6	3.4	3.8	3.6	3	3	3
203	5	4.8	4.6	4	4.4	2	2	1.8	4.8	4.6	2.4	2.2	2.4	4	4	4.5
204	3	3	3.6	3.6	2.6	3.4	3.2	3.2	4.6	4.6	3.6	4	4.4	4.5	4	4
205	3	3	3.6	3.2	3.2	3.2	3.2	3	4.4	4.4	4	4	4.4	3	3	3
206	2	1.6	1.8	1.2	1.8	3.8	4	4.6	2	3	4	4	4	3.5	3	3

## Sheet: CV
	lambda	1-lambda2
LV--> item 1	0.64	0.5904
LV--> item 2	0.891	0.206119
LV--> item 3	0.863	0.255231
LV--> item 4
LV--> item 5
LV--> item 6
LV--> item 7
LV--> item 8
LV--> item 9
LV--> item 10
				1.94825	sum (lambda2)
				1.05175	sum (1-lambda)2
				0.649417	Rho vc	=AVE: average variance extracted (=d5/k): convergent validity if >0,5 (Check also that Lambda's c.r. are significative & that smc>0,5
				5.73124	Sum lambda2
				0.844943	Joreskog rho	Construct reliability
						Ref. : Fornell, C. & D. F. Larcker (1981), Evaluating Structural Equations Models with Unobservable Variables and Measurement Error, Journal of Marketing Research , 18, 39-50.

## Sheet: MS (Standardization)
STEF	STEC	STER	STEL	STEB	RPBEF	RBPET	MPSST	MPSRE	MPSGV	PFFHST	PFFHRE	PFFHGV	SBTC	SBTE	SBTP
-0.33767	-1.27773	-0.97844	-0.96577	-0.67047	-0.57328	-0.55018	-0.55885	0.57354	0.58701	0.63048	0.5397	0.47975	-3.00104	-3.02353	-1.86354
-0.33767	0.69242	0.76477	0.17652	0.5757	-1.93069	-1.94081	-1.94587	-0.06167	0.00377	0.31293	0.5397	-0.46448	-1.70635	-1.82228	-1.69224
-0.33767	0.69242	0.32897	0.17652	0.16031	-0.57328	0.14514	1.52168	0.3618	0.3926	0.63048	1.19177	0.7945	-1.70635	-1.82228	-1.69224
-0.33767	-1.27773	-1.63215	-0.77539	-0.46278	-0.57328	-0.55018	-0.55885	0.3618	0.97583	0.63048	0.5397	0.47975	-0.08799	-0.92135	-1.52093
-0.33767	-0.68668	-0.97844	-0.39463	-1.08586	-0.57328	-0.55018	-0.55885	0.78528	0.78142	0.63048	0.5397	0.47975	-1.70635	-1.82228	-1.52093
-0.33767	-1.27773	-0.54264	-0.96577	-0.25508	1.46285	0.84045	0.82817	0.57354	0.58701	0.31293	0.86573	0.7945	-0.08799	-0.32072	-1.34963
-0.33767	-0.68668	-0.97844	-0.77539	-1.08586	-0.57328	-0.55018	-0.55885	0.57354	0.58701	-0.95728	0.21366	0.16501	-0.73533	-0.62103	-1.34963
-0.33767	-0.68668	-0.97844	-0.39463	-1.08586	-0.57328	-0.55018	-0.55885	1.20876	1.17024	0.63048	1.19177	0.7945	-1.38268	-0.92135	-1.34963
-0.33767	-1.27773	-1.63215	-0.77539	-0.46278	-0.57328	-0.55018	-0.55885	0.3618	0.78142	0.31293	0.5397	0.47975	-1.05901	-0.92135	-1.34963
-0.33767	-0.68668	-0.97844	-0.77539	-1.08586	-0.57328	-0.55018	-0.55885	0.78528	0.78142	0.31293	0.5397	0.47975	-1.38268	-0.92135	-1.34963
0.82166	1.08645	1.20058	0.93805	0.78339	0.10543	-0.55018	0.82817	-0.06167	-0.19064	-1.59238	-1.09048	-1.40871	-1.38268	-1.52197	-1.17833
-0.33767	-1.27773	-0.97844	-0.96577	-0.46278	-0.57328	-0.55018	-0.55885	1.20876	1.17024	0.63048	0.5397	0.47975	-0.73533	-0.62103	-1.17833
-0.33767	0.29839	0.54687	0.3669	0.368	-0.57328	-0.55018	-0.55885	0.15007	0.19819	0.31293	-0.43841	-0.14973	-1.70635	-1.82228	-1.17833
1.98099	1.48048	0.98268	0.74767	1.40648	-1.93069	-1.94081	-1.94587	0.57354	0.58701	-1.59238	-1.41651	-1.40871	-1.38268	-1.52197	-1.17833
-0.33767	0.29839	0.32897	0.17652	-0.04739	-0.57328	-0.55018	-0.55885	0.78528	0.78142	-0.32218	0.21366	-0.14973	-1.70635	-1.82228	-1.17833
1.98099	1.48048	0.98268	0.74767	1.40648	-1.93069	-1.94081	-1.94587	0.99702	0.78142	-1.90993	-2.06858	-2.03819	-1.38268	-1.52197	-1.17833
-0.33767	0.49541	0.98268	-0.20424	-0.46278	-0.57328	-0.55018	-0.55885	0.78528	0.78142	0.31293	-0.43841	-0.14973	-1.70635	-1.82228	-1.17833
-0.33767	-0.68668	-0.97844	-0.39463	-0.87817	0.78414	0.84045	0.82817	1.20876	1.17024	0.63048	0.86573	0.16501	0.23568	-0.02041	-1.17833
-0.33767	-1.08072	-0.10684	-0.77539	-0.46278	-0.57328	-0.55018	-0.55885	0.78528	0.58701	0.63048	0.5397	0.47975	0.23568	-0.02041	-1.17833
1.98099	1.48048	0.98268	0.74767	1.40648	-1.93069	-1.94081	-1.94587	1.20876	0.97583	-1.90993	-2.06858	-1.72345	-1.38268	-1.52197	-1.17833
-0.33767	0.49541	0.76477	0.17652	0.5757	2.14155	0.84045	1.52168	-0.06167	0.00377	2.21823	2.16987	2.05347	-1.38268	-1.52197	-1.17833
1.98099	1.48048	0.98268	0.74767	1.40648	-1.93069	-1.94081	-1.94587	-0.90862	-1.74592	-0.95728	-1.74254	-1.72345	-1.38268	-1.52197	-1.17833
0.82166	1.08645	1.20058	0.93805	0.99109	1.46285	2.23108	1.52168	0.78528	0.58701	-2.54503	-2.72065	-2.66768	-1.38268	-1.52197	-1.17833
-0.33767	0.49541	0.11107	0.55728	0.5757	0.10543	0.14514	-0.55885	1.20876	1.17024	0.31293	0.86573	-0.14973	-1.38268	-1.52197	-1.17833
-0.33767	0.69242	0.32897	0.17652	0.16031	1.46285	0.84045	1.52168	1.20876	1.17024	0.31293	1.19177	0.47975	-1.38268	-1.52197	-1.17833
-0.33767	0.49541	0.11107	0.55728	0.5757	-1.25198	0.84045	0.13466	1.20876	0.78142	0.63048	0.86573	0.7945	-1.38268	-0.92135	-1.17833
1.98099	1.48048	0.98268	0.74767	1.40648	-1.93069	-1.94081	-1.94587	0.57354	0.78142	-1.59238	-1.74254	-2.03819	-1.38268	-1.52197	-1.17833
-0.33767	0.29839	0.54687	0.3669	-0.04739	-0.57328	-0.55018	-0.55885	0.57354	0.78142	0.31293	-0.43841	-0.14973	-1.70635	-1.82228	-1.17833
-0.33767	-1.27773	-1.63215	-0.77539	-0.67047	-0.57328	-0.55018	-0.55885	0.3618	0.58701	0.63048	0.5397	0.47975	-1.05901	-0.02041	-1.17833
1.98099	1.48048	0.98268	0.74767	1.40648	-1.93069	-1.94081	-1.94587	0.99702	0.58701	-1.27483	-1.74254	-1.40871	-1.38268	-1.52197	-1.17833
1.98099	1.48048	1.20058	0.74767	1.40648	-1.93069	-1.94081	-1.94587	0.78528	0.78142	-2.22748	-1.74254	-2.03819	-1.38268	-1.52197	-1.17833
0.82166	1.08645	1.20058	0.93805	0.99109	0.10543	0.14514	0.82817	0.78528	0.58701	-1.27483	-1.41651	-1.09396	-1.38268	-1.52197	-1.17833
0.82166	1.08645	1.20058	0.93805	0.78339	0.78414	1.53577	1.52168	0.99702	0.97583	-2.54503	-2.72065	-2.66768	-1.38268	-1.52197	-1.17833
1.98099	2.07153	1.63638	1.12843	1.40648	0.78414	0.84045	1.52168	0.99702	0.78142	-1.90993	-2.39461	-2.03819	-1.38268	-1.52197	-1.17833
1.98099	0.88944	0.98268	1.31881	1.40648	0.10543	-0.55018	2.2152	-0.27341	-0.19064	-2.54503	-2.72065	-2.66768	-1.38268	-1.52197	-1.00703
-0.33767	-0.68668	-0.97844	-0.39463	-1.08586	-0.57328	-0.55018	-0.55885	0.3618	0.3926	0.63048	0.5397	0.47975	-0.08799	-0.32072	-1.00703
1.98099	0.88944	1.41848	1.31881	1.40648	-0.57328	1.53577	0.13466	-0.27341	0.19819	-1.90993	-1.74254	-1.09396	-0.08799	-0.02041	-1.00703
-0.33767	-1.08072	-0.54264	-0.96577	-1.08586	-0.57328	-0.55018	-0.55885	-0.90862	-1.74592	0.31293	0.21366	0.47975	-0.73533	-0.62103	-1.00703
1.98099	0.88944	1.41848	1.12843	1.82187	-1.93069	-1.94081	-1.94587	-0.48515	-0.19064	-1.90993	-2.39461	-2.03819	-1.38268	-1.52197	-1.00703
1.98099	0.88944	1.41848	1.31881	1.82187	-1.25198	-1.24549	-1.94587	-0.06167	0.00377	-2.54503	-2.72065	-2.66768	-1.38268	-1.52197	-1.00703
1.98099	0.88944	1.20058	1.31881	1.40648	0.78414	1.53577	0.82817	-0.27341	-0.19064	-1.90993	-1.41651	-2.03819	-1.38268	-1.52197	-1.00703
1.98099	0.88944	1.20058	1.50919	1.82187	-1.93069	-1.94081	-1.94587	0.15007	0.19819	-1.59238	-1.09048	-1.72345	-1.38268	-1.52197	-1.00703
-0.33767	-1.08072	-0.54264	-0.77539	-0.46278	-0.57328	-0.55018	-0.55885	0.57354	0.58701	0.63048	0.5397	0.47975	-0.08799	-0.32072	-1.00703
-0.33767	0.69242	0.11107	0.55728	0.5757	0.10543	0.14514	0.82817	0.57354	0.3926	0.63048	-0.11237	0.7945	-1.38268	-1.52197	-1.00703
-0.33767	-1.27773	-0.76054	-0.77539	-0.46278	2.14155	0.84045	0.82817	0.99702	0.97583	0.63048	0.5397	0.47975	-0.73533	-0.62103	-1.00703
-0.33767	-1.27773	-0.54264	-1.15615	-0.46278	-0.57328	-0.55018	-0.55885	1.20876	1.17024	0.31293	0.21366	0.47975	-1.05901	-0.62103	-1.00703
0.82166	1.08645	1.20058	0.93805	1.19878	-0.57328	-0.55018	0.13466	0.57354	0.58701	-1.59238	-1.41651	-1.72345	-0.73533	-0.62103	-0.83572
0.82166	1.08645	1.20058	0.93805	0.78339	0.78414	0.84045	0.82817	0.57354	0.58701	-1.27483	-1.41651	-1.40871	-1.05901	-0.92135	-0.83572
1.98099	0.88944	1.20058	1.69957	1.40648	-1.93069	-1.94081	-1.94587	0.15007	0.19819	-1.59238	-1.74254	-2.35294	-1.05901	-1.52197	-0.83572
1.98099	0.88944	0.98268	1.69957	1.82187	-1.93069	0.84045	1.52168	-0.27341	-0.19064	-2.22748	-2.06858	-1.72345	-0.73533	-0.62103	-0.83572
-0.33767	0.49541	0.11107	0.55728	0.16031	0.10543	0.14514	0.82817	0.57354	0.3926	0.31293	-0.11237	-0.77922	-1.05901	-0.02041	-0.83572
1.98099	0.88944	0.98268	1.31881	1.40648	0.10543	0.14514	-0.55885	0.15007	0.00377	-1.90993	-2.06858	-1.72345	0.23568	-0.02041	-0.83572
1.98099	2.07153	1.41848	1.88996	1.40648	0.10543	-0.55018	2.2152	0.3618	0.3926	-1.59238	-1.74254	-0.77922	-0.73533	-0.02041	-0.83572
-0.33767	0.49541	-0.10684	0.55728	0.16031	1.46285	1.53577	0.82817	0.3618	0.3926	2.21823	2.16987	2.05347	-0.73533	-0.62103	-0.83572
-0.33767	0.49541	0.11107	0.55728	0.16031	-0.57328	0.14514	1.52168	0.15007	0.19819	0.31293	0.5397	-0.46448	-0.73533	-0.62103	-0.83572
1.98099	0.88944	0.76477	1.50919	1.40648	-0.57328	2.23108	0.82817	-0.27341	-0.19064	-1.59238	-0.76444	-1.40871	0.23568	-0.02041	-0.83572
-0.33767	-1.27773	-0.54264	-0.96577	-0.67047	-0.57328	-0.55018	-0.55885	0.99702	0.97583	0.63048	0.5397	0.47975	-1.05901	-0.32072	-0.83572
1.98099	1.48048	1.20058	1.50919	1.19878	-0.57328	1.53577	0.13466	0.78528	0.58701	2.21823	2.16987	2.05347	-1.05901	-0.92135	-0.83572
-0.33767	-1.27773	-0.54264	-0.77539	-0.04739	0.78414	0.84045	0.82817	1.20876	1.17024	0.63048	0.5397	0.47975	-0.73533	-0.32072	-0.83572
1.98099	1.48048	1.41848	0.93805	1.61417	-0.57328	1.53577	0.82817	0.57354	0.3926	1.26558	0.86573	1.10924	-0.73533	-0.62103	-0.83572
-0.33767	-1.27773	-0.97844	-0.77539	-0.67047	-0.57328	-0.55018	-0.55885	0.78528	0.78142	0.63048	0.5397	0.47975	-0.08799	-0.02041	-0.83572
1.98099	0.88944	1.41848	1.31881	1.82187	-0.57328	2.23108	0.13466	-0.06167	-0.19064	-1.27483	-1.41651	-0.77922	0.23568	-0.02041	-0.83572
0.82166	1.08645	1.20058	0.93805	0.99109	-0.57328	1.53577	-0.55885	0.78528	0.78142	-2.22748	-1.74254	-1.72345	-1.05901	-0.62103	-0.66442
-0.33767	-1.27773	-1.63215	-0.77539	-0.25508	-0.57328	-0.55018	-0.55885	0.3618	0.3926	0.63048	0.5397	0.47975	-0.73533	-0.32072	-0.66442
0.82166	1.08645	1.20058	0.93805	0.99109	0.78414	0.84045	1.52168	0.99702	0.58701	-1.90993	-2.39461	-2.03819	-1.05901	-0.32072	-0.66442
1.98099	0.88944	0.98268	1.12843	1.82187	-1.93069	0.84045	2.2152	-0.27341	-0.19064	-1.59238	-1.09048	-2.03819	0.23568	-0.02041	-0.66442
1.98099	0.88944	1.20058	1.50919	1.82187	0.10543	2.23108	0.13466	-0.06167	-0.38505	-1.90993	-2.06858	-2.35294	-0.73533	-0.92135	-0.66442
1.98099	0.88944	1.41848	1.31881	1.82187	0.78414	0.84045	0.82817	-0.27341	-0.38505	-1.59238	-1.41651	-1.40871	0.23568	-0.02041	-0.66442
-0.33767	-1.08072	-0.54264	-0.77539	-0.04739	-0.57328	-0.55018	-0.55885	0.99702	0.97583	0.63048	0.5397	0.47975	-0.41166	-0.62103	-0.66442
-0.33767	-1.27773	-1.63215	-0.77539	-0.46278	-0.57328	-0.55018	-0.55885	0.78528	0.58701	0.63048	0.5397	0.47975	-0.08799	-0.32072	-0.66442
-0.33767	0.69242	0.32897	0.17652	0.5757	0.10543	0.84045	0.13466	0.57354	0.3926	0.94803	0.86573	0.7945	-1.05901	-0.32072	-0.66442
-0.33767	0.49541	0.98268	0.55728	0.16031	-0.57328	-0.55018	-0.55885	0.78528	0.78142	0.63048	0.5397	0.47975	-3.00104	-3.02353	-0.49312
0.82166	1.08645	1.20058	0.93805	1.19878	2.14155	2.23108	1.52168	0.3618	0.78142	-1.59238	-0.76444	-1.40871	-0.73533	-0.32072	-0.49312
1.98099	2.07153	1.41848	1.50919	1.82187	2.14155	2.23108	1.52168	-0.06167	0.19819	-1.27483	-1.41651	-0.46448	-0.73533	-0.02041	-0.49312
1.98099	0.88944	1.20058	1.31881	1.82187	-1.93069	-1.94081	-1.94587	-0.27341	-0.19064	-1.59238	-1.41651	-2.03819	-0.41166	-0.92135	-0.49312
-0.33767	0.29839	0.54687	0.17652	-0.25508	-0.57328	0.14514	0.82817	0.3618	0.3926	0.63048	0.5397	0.47975	-3.00104	-3.02353	-0.49312
0.82166	1.08645	1.20058	0.93805	1.19878	-1.25198	-1.24549	-1.25236	1.20876	1.17024	-1.59238	-1.41651	-2.03819	-0.73533	-0.02041	-0.49312
1.98099	1.48048	1.20058	1.31881	1.61417	1.46285	0.84045	1.52168	0.78528	0.58701	0.94803	0.86573	0.16501	-0.73533	-0.02041	-0.49312
-0.33767	0.49541	0.54687	0.55728	0.368	-0.57328	-0.55018	-0.55885	0.57354	0.58701	-0.32218	0.21366	-0.14973	-3.00104	-3.02353	-0.49312
1.98099	0.88944	1.20058	1.50919	1.82187	-0.57328	-0.55018	1.52168	-0.06167	0.19819	-1.90993	-2.39461	-1.40871	-0.08799	-0.02041	-0.49312
-0.33767	0.49541	-0.10684	0.55728	0.16031	1.46285	0.84045	1.52168	0.78528	0.78142	0.63048	-0.76444	0.16501	-0.73533	-0.02041	-0.49312
1.98099	1.48048	1.20058	1.31881	1.61417	1.46285	0.84045	2.2152	1.20876	0.97583	0.94803	1.19177	1.10924	-0.73533	-0.02041	-0.49312
-0.33767	0.49541	-0.10684	0.55728	0.5757	-1.25198	0.84045	0.13466	1.20876	1.17024	1.90068	0.5397	0.16501	-0.73533	-0.02041	-0.32182
1.98099	0.88944	0.98268	1.31881	1.40648	0.78414	2.23108	1.52168	-0.06167	0.00377	-1.90993	-2.39461	-2.03819	-0.08799	-0.32072	-0.32182
1.98099	0.88944	1.20058	1.31881	1.40648	-0.57328	-0.55018	0.82817	-0.48515	-0.38505	-1.59238	-1.74254	-2.03819	0.23568	-0.02041	-0.32182
-0.33767	0.29839	0.76477	0.17652	0.16031	-0.57328	-0.55018	-0.55885	0.15007	0.19819	-0.32218	0.21366	-0.14973	1.2067	0.88053	-0.15051
-0.33767	0.49541	0.76477	0.17652	0.368	1.46285	0.84045	0.82817	0.3618	0.3926	0.63048	1.19177	0.47975	0.23568	-0.02041	-0.15051
-0.33767	0.69242	0.54687	0.17652	0.16031	2.14155	0.84045	0.82817	1.20876	1.17024	0.63048	0.21366	0.47975	0.23568	-0.02041	-0.15051
-0.33767	0.49541	0.11107	0.74767	0.16031	0.78414	0.84045	1.52168	1.20876	1.17024	-0.00462	0.5397	1.10924	0.23568	-0.02041	-0.15051
-0.33767	0.29839	0.54687	0.74767	-0.46278	-0.57328	0.84045	0.13466	0.57354	0.3926	0.63048	0.86573	0.47975	0.23568	-0.02041	-0.15051
-0.33767	0.49541	0.54687	0.17652	0.368	1.46285	0.84045	0.82817	0.57354	0.78142	0.63048	0.5397	0.47975	0.23568	-0.02041	-0.15051
-0.33767	0.29839	0.54687	-0.01386	-0.25508	-0.57328	-0.55018	-0.55885	0.78528	0.97583	0.63048	1.19177	1.10924	0.88303	1.18084	-0.15051
-0.33767	0.49541	0.32897	0.74767	-0.04739	-1.25198	0.14514	0.82817	0.15007	0.58701	0.31293	1.19177	1.42399	0.23568	-0.02041	-0.15051
-0.33767	0.49541	0.54687	0.74767	0.368	0.78414	0.84045	0.82817	0.78528	0.97583	0.63048	-0.11237	-0.14973	0.23568	-0.02041	-0.15051
-0.33767	0.69242	0.98268	0.93805	0.5757	-0.57328	-0.55018	-0.55885	0.15007	0.58701	0.31293	-0.43841	-0.14973	0.88303	1.18084	-0.15051
-0.33767	0.69242	0.54687	0.17652	0.368	1.46285	0.84045	1.52168	0.57354	0.58701	0.63048	0.5397	0.47975	0.23568	-0.02041	-0.15051
-0.33767	0.29839	0.32897	0.17652	-0.04739	-0.57328	-0.55018	-0.55885	1.20876	1.17024	0.63048	0.5397	0.47975	0.23568	-0.02041	-0.15051
-0.33767	0.29839	0.76477	0.74767	0.5757	0.78414	0.84045	0.82817	0.78528	0.78142	-0.00462	0.21366	0.47975	0.23568	-0.02041	-0.15051
-0.33767	0.69242	0.54687	0.17652	0.368	0.78414	0.84045	0.82817	1.20876	1.17024	0.63048	0.5397	0.47975	0.23568	-0.02041	-0.15051
-0.33767	0.49541	0.54687	0.74767	0.368	1.46285	0.84045	0.82817	0.57354	0.78142	0.63048	0.21366	1.10924	0.23568	-0.02041	-0.15051
-0.33767	0.49541	0.54687	0.74767	0.16031	1.46285	1.53577	1.52168	-0.06167	0.19819	0.31293	0.21366	0.47975	0.23568	-0.02041	-0.15051
0.82166	1.08645	1.20058	0.93805	0.78339	0.78414	1.53577	0.82817	0.99702	0.97583	-1.59238	-1.41651	-1.72345	-0.73533	-0.02041	-0.15051
-0.33767	0.29839	0.32897	0.74767	0.5757	0.78414	0.84045	1.52168	1.20876	1.17024	0.63048	0.21366	0.7945	0.23568	-0.02041	-0.15051
1.98099	0.88944	0.98268	1.69957	1.40648	0.78414	2.23108	1.52168	-0.48515	-0.38505	-2.22748	-1.74254	-1.72345	-0.41166	-0.32072	-0.15051
-0.33767	0.49541	0.32897	0.17652	-0.25508	0.78414	0.84045	0.82817	-0.90862	-1.74592	0.63048	0.5397	0.47975	0.23568	-0.02041	-0.15051
-0.33767	0.49541	0.54687	0.17652	0.16031	-1.25198	0.14514	0.13466	0.3618	0.3926	0.63048	0.5397	0.47975	0.23568	-0.02041	-0.15051
-0.33767	0.29839	0.54687	0.74767	0.16031	1.46285	1.53577	0.82817	0.78528	0.97583	0.63048	0.5397	0.47975	0.23568	-0.02041	-0.15051
-0.33767	0.29839	0.32897	-0.01386	0.16031	-0.57328	-0.55018	-0.55885	-0.06167	0.19819	0.31293	-0.43841	-0.14973	0.23568	-0.02041	-0.15051
-0.33767	0.49541	0.32897	0.74767	0.368	1.46285	0.84045	1.52168	0.99702	0.97583	0.31293	0.5397	1.10924	0.55936	0.2799	-0.15051
-0.33767	0.49541	0.11107	0.74767	-0.25508	0.78414	0.84045	0.82817	0.99702	0.58701	0.63048	0.21366	1.10924	0.23568	-0.02041	-0.15051
1.98099	2.07153	1.63638	1.69957	1.40648	0.10543	2.23108	-0.55885	0.78528	0.78142	-1.59238	-0.43841	-0.77922	-0.73533	-0.02041	-0.15051
-0.33767	0.29839	0.54687	0.3669	0.16031	-0.57328	-0.55018	-0.55885	0.57354	0.58701	0.63048	0.5397	1.10924	0.55936	0.2799	-0.15051
-0.33767	0.69242	0.54687	0.3669	0.368	-1.93069	-1.94081	-1.94587	0.57354	0.78142	0.31293	-0.43841	-0.14973	0.88303	1.18084	0.02079
-0.33767	0.29839	0.54687	-0.20424	-0.04739	-0.57328	-0.55018	-0.55885	0.78528	0.58701	-0.32218	0.21366	-0.14973	0.88303	1.18084	0.02079
-0.33767	0.29839	0.54687	0.74767	0.16031	1.46285	0.84045	0.82817	1.20876	1.17024	0.63048	1.19177	0.16501	0.55936	0.2799	0.02079
-0.33767	0.29839	0.54687	-0.01386	-0.25508	-0.57328	-0.55018	-0.55885	0.99702	0.97583	0.31293	-0.43841	-0.14973	0.88303	1.18084	0.02079
-0.33767	0.29839	0.76477	0.74767	0.16031	0.78414	1.53577	0.82817	0.57354	0.78142	0.31293	0.5397	0.47975	0.55936	0.2799	0.02079
-0.33767	0.29839	0.32897	0.3669	0.368	-0.57328	-0.55018	-0.55885	0.78528	0.78142	0.63048	0.5397	0.47975	0.88303	0.2799	0.02079
-0.33767	0.69242	0.76477	0.55728	0.368	-0.57328	-0.55018	-0.55885	0.15007	0.19819	0.31293	-0.43841	-0.14973	0.88303	1.18084	0.02079
-0.33767	0.29839	0.32897	0.17652	0.16031	0.78414	1.53577	0.82817	0.57354	0.58701	0.63048	0.5397	0.47975	0.55936	0.2799	0.02079
-0.33767	0.29839	0.32897	0.74767	-0.25508	1.46285	0.84045	0.82817	0.3618	0.58701	0.63048	0.5397	0.47975	0.55936	0.2799	0.02079
-0.33767	0.69242	0.32897	0.74767	-0.04739	-0.57328	-0.55018	-0.55885	1.20876	1.17024	-0.32218	0.21366	-0.14973	0.55936	0.2799	0.02079
-0.33767	0.29839	0.54687	0.74767	0.368	1.46285	0.84045	0.82817	0.3618	0.58701	0.31293	0.5397	0.7945	0.55936	0.88053	0.02079
-0.33767	0.69242	0.11107	0.74767	0.16031	-0.57328	-0.55018	-0.55885	1.20876	0.97583	0.31293	-0.43841	-0.14973	0.88303	0.2799	0.02079
-0.33767	0.29839	0.32897	0.17652	0.16031	-1.93069	-1.24549	-1.25236	0.3618	0.3926	0.63048	0.5397	0.47975	0.55936	0.2799	0.02079
-0.33767	0.49541	0.32897	0.74767	0.368	1.46285	0.84045	0.82817	0.99702	0.97583	0.63048	0.21366	1.10924	0.55936	0.2799	0.02079
-0.33767	0.69242	0.54687	0.17652	-0.04739	-1.25198	0.14514	0.82817	0.3618	0.3926	0.63048	0.5397	0.47975	0.55936	0.2799	0.02079
-0.33767	0.29839	0.54687	-0.01386	-0.67047	-0.57328	-0.55018	-0.55885	0.57354	0.58701	-0.32218	0.21366	-0.14973	0.88303	0.58021	0.02079
-0.33767	0.29839	0.54687	0.55728	1.61417	-0.57328	-0.55018	-0.55885	0.99702	0.97583	0.63048	0.5397	0.47975	0.88303	1.18084	0.02079
-0.33767	0.49541	0.76477	0.17652	0.16031	0.78414	0.84045	0.82817	0.57354	0.78142	0.63048	0.5397	0.47975	0.55936	0.2799	0.02079
-0.33767	0.29839	0.98268	0.93805	1.61417	-1.25198	-1.24549	-1.25236	0.78528	0.78142	-0.32218	0.21366	-0.14973	0.88303	1.18084	0.02079
-0.33767	0.29839	0.98268	0.93805	1.82187	-0.57328	-0.55018	-0.55885	0.78528	0.78142	0.63048	0.5397	0.47975	0.88303	0.2799	0.02079
-0.33767	0.69242	0.11107	0.74767	-0.04739	-0.57328	-0.55018	-0.55885	0.78528	0.78142	0.31293	-0.43841	-0.14973	0.55936	0.2799	0.02079
-0.33767	0.29839	0.32897	0.55728	-0.46278	-0.57328	-0.55018	-0.55885	1.20876	1.17024	-0.32218	0.21366	-0.14973	0.88303	0.2799	0.02079
-0.33767	0.49541	0.32897	0.74767	0.16031	-0.57328	-0.55018	-0.55885	0.57354	0.78142	-0.32218	0.21366	-0.14973	0.88303	-0.02041	0.02079
-0.33767	0.29839	0.54687	0.74767	-0.46278	1.46285	0.84045	0.82817	0.78528	0.78142	-0.00462	0.5397	1.10924	0.88303	0.2799	0.02079
-0.33767	0.49541	0.54687	0.74767	0.78339	-1.93069	-1.24549	-1.25236	0.57354	0.58701	0.63048	0.21366	-0.14973	0.88303	1.18084	0.19209
-0.33767	0.69242	0.32897	0.55728	0.16031	-1.25198	-1.94081	-1.94587	0.57354	0.78142	0.63048	0.5397	0.47975	0.88303	1.18084	0.19209
-0.33767	0.49541	0.54687	0.17652	-0.04739	-0.57328	-0.55018	-0.55885	0.78528	0.58701	0.31293	-0.43841	-0.14973	0.88303	1.18084	0.19209
-0.33767	0.49541	0.54687	0.74767	0.368	-0.57328	-0.55018	-0.55885	0.99702	0.97583	0.63048	1.19177	0.16501	0.88303	0.88053	0.19209
0.82166	1.08645	1.20058	0.93805	0.78339	0.78414	0.84045	0.82817	0.15007	0.19819	-1.59238	-1.41651	-1.09396	-0.08799	1.48115	0.19209
0.82166	1.08645	1.20058	0.93805	1.19878	0.78414	0.84045	1.52168	0.99702	0.58701	-1.27483	-1.09048	-1.09396	-0.08799	1.48115	0.19209
-0.33767	0.29839	0.32897	0.74767	-0.67047	-0.57328	-0.55018	-0.55885	0.57354	0.58701	-0.32218	0.21366	-0.14973	0.88303	0.58021	0.19209
-0.33767	0.49541	0.32897	0.74767	-0.25508	1.46285	0.84045	0.82817	0.3618	0.78142	0.31293	0.5397	1.10924	0.55936	0.58021	0.19209
-0.33767	0.29839	0.76477	0.55728	0.16031	-0.57328	-0.55018	-0.55885	0.57354	0.58701	0.63048	0.5397	0.47975	0.88303	0.88053	0.19209
-0.33767	0.69242	0.32897	0.17652	0.16031	-0.57328	-0.55018	-0.55885	0.99702	0.97583	0.31293	-0.43841	-0.14973	0.88303	0.88053	0.19209
-0.33767	0.49541	0.54687	0.3669	0.368	-0.57328	-0.55018	-0.55885	0.78528	0.78142	-0.32218	0.21366	-0.14973	0.88303	1.18084	0.36339
-0.33767	0.49541	0.54687	0.74767	-0.87817	-1.93069	-1.24549	-1.94587	0.15007	0.58701	0.63048	0.5397	0.47975	0.88303	1.18084	0.36339
-1.497	-0.68668	-1.41425	-1.53692	-1.29356	0.10543	-0.55018	-0.55885	-1.75558	-1.55151	0.63048	0.5397	0.47975	1.53038	1.48115	1.21991
-1.497	-1.08072	-1.41425	-1.15615	-0.46278	0.78414	0.84045	0.82817	-1.12036	-1.3571	0.31293	0.5397	0.7945	1.53038	1.48115	1.21991
-1.497	-1.67176	-1.19635	-1.15615	-0.87817	0.10543	-0.55018	-0.55885	-0.90862	-1.74592	0.63048	0.5397	0.47975	1.53038	1.48115	1.21991
-1.497	-0.68668	-0.97844	-1.7273	-1.08586	0.10543	-0.55018	-0.55885	-1.3321	-1.16269	0.31293	0.5397	0.47975	0.88303	0.58021	1.21991
-1.497	-1.08072	-1.41425	-1.15615	-1.29356	0.10543	-0.55018	-0.55885	-1.54384	-1.3571	0.63048	0.21366	0.47975	0.88303	0.88053	1.21991
-0.33767	-1.27773	-1.19635	-1.34654	-1.50125	0.10543	-0.55018	-0.55885	-1.12036	-1.55151	0.31293	0.21366	0.16501	1.2067	1.18084	1.21991
-0.33767	-1.27773	-0.76054	-1.15615	-0.87817	0.10543	-0.55018	-0.55885	-1.12036	-1.55151	-0.32218	0.5397	0.47975	0.55936	0.2799	1.21991
-0.33767	-1.27773	-1.41425	-1.7273	-1.50125	0.10543	-0.55018	-0.55885	-1.75558	-1.3571	0.31293	0.5397	0.7945	0.55936	0.58021	1.21991
-0.33767	-1.67176	-1.19635	-1.15615	-0.67047	0.10543	-0.55018	-0.55885	-1.75558	-1.16269	0.63048	0.5397	0.47975	1.2067	1.18084	1.21991
-0.33767	-1.47475	-1.63215	-1.15615	-0.87817	0.10543	-0.55018	-0.55885	-1.12036	-1.55151	0.63048	0.5397	0.47975	0.88303	0.58021	1.21991
-1.497	-1.67176	-1.19635	-1.15615	-0.87817	0.10543	-0.55018	-0.55885	-1.75558	-1.55151	0.31293	0.21366	0.47975	1.53038	1.48115	1.21991
-0.33767	-1.47475	-0.76054	-1.15615	-1.29356	0.10543	-0.55018	-0.55885	-1.96731	-0.77387	0.63048	0.5397	0.47975	1.53038	1.48115	1.21991
-0.33767	-1.67176	-1.19635	-1.34654	-1.08586	0.78414	0.84045	0.82817	-1.96731	-0.77387	0.63048	0.5397	0.47975	0.88303	0.58021	1.21991
-0.33767	-1.47475	-1.41425	-1.15615	-1.08586	0.10543	-0.55018	-0.55885	-1.12036	-1.3571	-0.00462	0.5397	0.47975	1.53038	1.48115	1.21991
-1.497	-1.08072	-1.41425	-1.53692	-1.29356	0.10543	-0.55018	-0.55885	-1.96731	-0.77387	0.63048	0.5397	0.47975	1.53038	1.48115	1.21991
-1.497	-1.08072	-0.54264	-1.34654	-1.29356	0.10543	-0.55018	-0.55885	-1.75558	-1.55151	0.63048	0.86573	0.47975	1.2067	0.58021	1.39121
-1.497	-1.27773	-0.97844	-1.15615	-1.29356	0.10543	-0.55018	-0.55885	-1.12036	-1.3571	0.63048	0.5397	0.47975	0.55936	0.58021	1.39121
-1.497	-0.48967	-1.41425	-1.15615	-1.29356	0.10543	-0.55018	-0.55885	-1.12036	-1.3571	0.63048	0.5397	0.47975	0.88303	0.2799	1.39121
-1.497	-1.08072	-1.41425	-1.15615	-1.29356	0.10543	-0.55018	-0.55885	-1.75558	-1.3571	0.63048	0.5397	0.47975	0.88303	1.18084	1.39121
-0.33767	-1.08072	-1.19635	-1.53692	-1.08586	0.78414	0.84045	0.82817	-1.75558	-1.55151	0.63048	0.5397	0.47975	0.55936	0.58021	1.39121
-0.33767	-1.08072	-1.41425	-1.34654	-1.29356	0.10543	-0.55018	-0.55885	-1.12036	-1.55151	0.63048	0.5397	0.47975	0.55936	0.2799	1.39121
-0.33767	-1.27773	-1.19635	-1.34654	-1.50125	1.46285	0.84045	0.82817	-1.75558	-1.16269	0.63048	0.5397	0.47975	1.2067	0.88053	1.39121
-0.33767	-0.68668	-1.41425	-0.39463	-0.87817	0.10543	-0.55018	-0.55885	-1.12036	-1.74592	0.63048	0.21366	0.47975	0.88303	0.88053	1.39121
-0.33767	-0.29265	-1.41425	-1.34654	-1.50125	0.78414	0.84045	0.82817	-1.12036	-1.74592	0.63048	0.5397	0.47975	1.2067	0.58021	1.39121
-0.33767	-1.08072	-1.19635	-1.15615	-1.08586	1.46285	0.84045	0.82817	-1.12036	-1.55151	0.63048	0.5397	0.47975	1.2067	1.18084	1.39121
-0.33767	-1.67176	-1.19635	-1.15615	-0.87817	0.78414	0.84045	0.82817	-0.90862	-1.74592	0.63048	0.5397	0.47975	0.55936	0.88053	1.39121
-1.497	-1.67176	-1.19635	-1.15615	-1.08586	0.10543	-0.55018	-0.55885	-1.96731	-0.77387	0.31293	0.21366	0.47975	0.88303	1.18084	1.39121
-0.33767	-1.47475	-1.41425	-1.15615	-1.08586	0.10543	-0.55018	-0.55885	-1.12036	-1.55151	-0.32218	0.5397	0.47975	1.2067	1.18084	1.39121
-0.33767	-1.47475	-0.76054	-1.34654	-1.29356	0.10543	-0.55018	-0.55885	-0.90862	-1.74592	0.63048	0.5397	0.47975	0.88303	0.58021	1.39121
-0.33767	-1.47475	-0.54264	-1.34654	-1.29356	0.10543	-0.55018	-0.55885	-0.90862	-1.74592	0.63048	0.5397	0.47975	0.55936	0.58021	1.39121
-0.33767	-1.47475	-0.54264	-1.53692	-1.29356	2.14155	0.84045	0.82817	-1.96731	-0.77387	0.63048	0.21366	0.47975	0.88303	0.88053	1.39121
-0.33767	-1.08072	-1.41425	-0.96577	-1.29356	0.10543	-0.55018	-0.55885	-1.96731	-0.77387	0.63048	0.5397	0.47975	0.88303	0.58021	1.39121
-0.33767	-1.47475	-1.63215	-1.34654	-0.87817	0.10543	-0.55018	-0.55885	-0.90862	-1.74592	-0.63973	0.5397	0.7945	1.2067	0.88053	1.39121
-0.33767	-1.27773	-0.54264	-1.15615	-0.87817	1.46285	0.84045	0.82817	-1.96731	-0.77387	-0.32218	-0.11237	1.42399	0.23568	1.18084	1.39121
-0.33767	-1.47475	-1.63215	-1.15615	-0.87817	0.78414	0.84045	0.82817	-0.90862	-1.74592	0.31293	0.21366	0.47975	0.55936	0.88053	1.39121
-1.497	-0.8837	-0.97844	-1.15615	-1.50125	0.10543	-0.55018	-0.55885	-1.75558	-1.55151	0.63048	0.5397	0.47975	0.55936	0.88053	1.56251
-1.497	-0.68668	-1.41425	-0.39463	-0.87817	0.10543	-0.55018	-0.55885	-1.12036	-1.55151	0.31293	0.5397	0.47975	0.88303	0.58021	1.56251
-1.497	-0.48967	-1.19635	-1.34654	-1.29356	0.78414	0.84045	0.82817	-1.75558	-1.55151	0.31293	0.5397	-0.77922	0.55936	1.18084	1.56251
-1.497	-1.08072	-1.19635	-1.34654	-1.29356	0.10543	-0.55018	-0.55885	-1.75558	-1.74592	0.31293	0.5397	0.47975	0.23568	0.88053	1.56251
-1.497	-1.08072	-1.41425	-1.15615	-1.08586	0.10543	-0.55018	-0.55885	-1.12036	-1.3571	0.63048	0.5397	0.47975	1.2067	1.18084	1.56251
-1.497	-1.08072	-1.19635	-1.34654	-0.87817	0.10543	-0.55018	-0.55885	-1.75558	-1.74592	-0.00462	0.5397	0.47975	0.88303	0.88053	1.56251
-0.33767	-1.67176	-1.19635	-1.53692	-1.08586	0.10543	-0.55018	-0.55885	-1.75558	-1.16269	0.63048	0.5397	0.47975	0.88303	1.18084	1.56251
-0.33767	-1.47475	-1.41425	-1.15615	-0.87817	1.46285	0.84045	0.82817	-1.12036	-1.3571	0.63048	0.21366	0.47975	1.2067	1.18084	1.56251
-0.33767	-0.29265	-1.63215	-1.34654	-1.08586	1.46285	0.84045	0.82817	-1.75558	-1.3571	0.63048	0.86573	1.73873	0.55936	0.88053	1.56251
-0.33767	-1.47475	-0.97844	-1.34654	-0.67047	0.10543	-0.55018	-0.55885	-1.75558	-1.55151	0.31293	0.21366	0.47975	1.2067	0.88053	1.56251
-0.33767	-1.67176	-1.19635	-1.15615	-0.87817	0.10543	-0.55018	-0.55885	-1.12036	-1.55151	0.63048	0.21366	1.10924	0.55936	1.18084	1.56251
-0.33767	-1.47475	-0.76054	-1.34654	-1.29356	0.10543	-0.55018	-0.55885	-1.96731	-0.77387	-0.00462	0.21366	0.47975	0.55936	0.2799	1.56251
-0.33767	-1.27773	-1.41425	-1.34654	-1.08586	0.10543	-0.55018	-0.55885	-0.90862	-1.74592	0.63048	0.5397	0.47975	0.88303	0.88053	1.56251
-0.33767	-0.29265	-1.41425	-1.34654	-1.29356	0.10543	-0.55018	-0.55885	-1.96731	-0.77387	0.31293	0.21366	0.16501	0.88303	1.18084	1.56251
-0.33767	-1.08072	-1.19635	-1.34654	-1.08586	0.78414	0.84045	0.82817	-1.12036	-1.3571	-0.00462	-0.43841	0.7945	0.55936	1.48115	1.56251
-0.33767	-1.47475	-1.63215	-1.15615	-1.29356	1.46285	0.84045	0.82817	-1.75558	-1.3571	-0.32218	0.5397	0.47975	0.88303	0.88053	1.56251
-0.33767	-1.08072	-1.19635	-1.15615	-1.08586	0.10543	-0.55018	-0.55885	-1.12036	-1.3571	0.63048	0.5397	0.47975	0.55936	0.2799	1.56251
-0.33767	-0.29265	-1.19635	-1.53692	-1.50125	0.10543	-0.55018	-0.55885	-1.75558	-1.3571	0.63048	0.5397	0.47975	0.55936	0.2799	1.56251
-1.497	-0.29265	-0.97844	-1.53692	-1.50125	0.10543	-0.55018	-0.55885	-0.90862	-1.74592	0.63048	0.5397	0.47975	0.55936	0.2799	1.56251
-1.497	-1.08072	-1.19635	-1.53692	-1.08586	0.10543	-0.55018	-0.55885	-1.12036	-1.55151	0.63048	0.5397	0.47975	0.55936	0.88053	1.56251
-0.33767	-0.48967	-0.97844	-1.7273	-1.50125	0.10543	-0.55018	-0.55885	-0.90862	-1.74592	0.31293	0.21366	0.47975	0.23568	-0.02041	1.56251
-0.33767	-1.27773	-1.85005	-1.34654	-1.29356	0.78414	0.84045	0.82817	-0.90862	-1.74592	0.63048	0.5397	0.47975	0.55936	0.2799	1.56251
-1.497	-1.08072	-1.19635	-1.34654	-1.29356	0.10543	-0.55018	-0.55885	-0.90862	-1.74592	0.63048	0.5397	0.47975	0.23568	-0.02041	1.56251

[truncated: 1 more sheets: 2 way interactions]
